# Supplementary material for: The effect of dosing strategies on the therapeutic efficacy of artesunate-amodiaquine for uncomplicated malaria: a meta-analysis of individual patient data
Source: BMC Med. 2015 Mar 31;13:66. doi: 10.1186/s12916-015-0301-z (PMC4411752; doi:10.1186/s12916-015-0301-z)
Supplement: Additional file 1: — Text S1. References of all AS-AQ clinical trials, their study designs and dosing schedules. [file 12916_2015_301_MOESM1_ESM.xls]

## Sheet: Register
Reference	Authors	Year	Title	Journal	Volume	Number	Pages	Abstract	Accession Number	Region	Country	URL	Published	WWARN Repository	Pooled analysis	Comment
Adjuik-2002	Adjuik, M.;Agnamey, P.;Babiker, A.;Borrmann, S.;Brasseur, P.;Cisse, M.;Cobelens, F.;Diallo, S.;Faucher, J. F.;Garner, P.;Gikunda, S.;Kremsner, P. G.;Krishna, S.;Lell, B.;Loolpapit, M.;Matsiegui, P. B.;Missinou, M. A.;Mwanza, J.;Ntoumi, F.;Olliaro, P.;Osimbo, P.;Rezbach, P.;Some, E.;Taylor, W. R.	2002	Amodiaquine-artesunate versus amodiaquine for uncomplicated Plasmodium falciparum malaria in African children: a randomised, multicentre trial	Lancet	359	9315	1365-72	BACKGROUND: Increasing drug resistance limits the choice of efficacious chemotherapy against Plasmodium falciparum malaria in Africa. Amodiaquine still retains efficacy against P falciparum in many African countries. We assessed the safety, treatment efficacy, and effect on gametocyte carriage of adding artesunate to amodiaquine in three randomised trials in Kenya, Senegal, and Gabon. METHODS: We…	11978332	Africa	Multicentred	http://www.thelancet.com/journals/lancet/article/PIIS0140-6736(02)08348-4/abstract	Yes	Available	Included
Abacassamo-2004	Abacassamo, F.;Enosse, S.;Aponte, J. J.;Gomez-Olive, F. X.;Quinto, L.;Mabunda, S.;Barreto, A.;Magnussen, P.;Ronn, A. M.;Thompson, R.;Alonso, P. L.	2004	Efficacy of chloroquine, amodiaquine, sulphadoxine-pyrimethamine and combination therapy with artesunate in Mozambican children with non-complicated malaria	Tropical medicine & international health	9	2	200-8	This paper reports a two-phase study in Manhica district, Mozambique: first we assessed the clinical efficacy and parasitological response of Plasmodium falciparum to chloroquine (CQ), sulphadoxine-pyrimethamine (SP) and amodiaquine (AQ), then we tested the safety and efficacy in the treatment of uncomplicated malaria, of three combinations: AQ + SP, artesunate (AR) + SP and AQ + AR. Based on the…	15040556	Africa	Mozambique	http://onlinelibrary.wiley.com/doi/10.1046/j.1365-3156.2003.01182.x/abstract	Yes	Not Available	Not targetted	Two phase trial: First phase with 28 day follow up while second phase had 14 day follow up
Barennes-2004	Barennes, H.;Nagot, N.;Valea, I.;Koussoube-Balima, T.;Ouedraogo, A.;Sanou, T.;Ye, S.	2004	A randomized trial of amodiaquine and artesunate alone and in combination for the treatment of uncomplicated falciparum malaria in children from Burkina Faso	Tropical medicine & international health	9	4	438-44	Combining artesunate (AR) with existing antimalarial drugs may improve cure rates, delay emergence of resistance and reduce parasite clearance time. In order to investigate the latter, we conducted a randomized clinical trial testing the AR plus amodiaquine (AQ) combination for the treatment of uncomplicated Plasmodium falciparum malaria in Burkina Faso. Children aged 1-15 years were randomly ass…	15078261	Africa	Burkina Faso	http://onlinelibrary.wiley.com/doi/10.1111/j.1365-3156.2004.01224.x/abstract	Yes	Available	Included
Ndayiragije-2004	Ndayiragije, A.;Niyungeko, D.;Karenzo, J.;Niyungeko, E.;Barutwanayo, M.;Ciza, A.;Bosman, A.;Moyou-Somo, R.;Nahimana, A.;Nyarushatsi, J. P.;Barihuta, T.;Mizero, L.;Ndaruhutse, J.;Delacollette, C.;Ringwald, P.;Kamana, J.	2004	Efficacy of therapeutic combinations with artemisinin derivatives in the treatment of non complicated malaria in Burundi	Tropical medicine & international health	9	6	673-9	Faced with the problem of resistance to chloroquine and sulfadoxine-pyrimethamine, the Ministry of Public Health of Burundi decided to study the efficacy of two artemisinin-based combinations, the fixed combination of artemether-lumefantrine and the combination of amodiaquine + artesunate. The efficacy of these combinations for the treatment of uncomplicated falciparum malaria was studied in two …	15189457	Africa	Burundi	http://web.ebscohost.com/ehost/detail?sid=244a9a4c-bb8d-4b17-af13-1c360b816e73%40sessionmgr110&vid=8&hid=106&bdata=JkF1dGhUeXBlPWlwLHVybCxjb29raWUsdWlkJnNpdGU9ZWhvc3QtbGl2ZQ%3d%3d#db=mnh&AN=15189457	Yes	Not Available	Not targetted	Patients followed up to 14 days (290/295 patients followed up only up to 14 days)
Rwagacondo-2004	Rwagacondo, C. E.;Karema, C.;Mugisha, V.;Erhart, A.;Dujardin, J. C.;Van, O. C.;Ringwald, P.;D'Alessandro, U.	2004	Is amodiaquine failing in Rwanda? Efficacy of amodiaquine alone and combined with artesunate in children with uncomplicated malaria	Tropical medicine & international health	9	10	1091-8	We investigated the safety and efficacy of amodiaquine alone (AQ) and combined with artesunate (AQ + AS) in 308 Rwandan children 6-59 months old with uncomplicated Plasmodium falciparum malaria attending three sentinel sites. The two treatment regimes were well tolerated and no serious adverse events were recorded. After excluding new infections, children treated with AQ + AS had fewer clinical f…	15482401	Africa	Rwanda	http://onlinelibrary.wiley.com/doi/10.1111/j.1365-3156.2004.01316.x/abstract	Yes	Available	Included
Staedke-2004	Staedke, S. G.;Mpimbaza, A.;Kamya, M. R.;Nzarubara, B. K.;Dorsey, G.;Rosenthal, P. J.	2004	Combination treatments for uncomplicated falciparum malaria in Kampala, Uganda: randomised clinical trial	Lancet	364	9449	1950-7	BACKGROUND: Plasmodium falciparum resistance has rendered chloroquine monotherapy ineffective in much of Africa, but data on alternative regimens are limited. We compared chloroquine+sulfadoxine-pyrimethamine, amodiaquine+sulfadoxine-pyrimethamine, and amodiaquine+artesunate for treatment of uncomplicated malaria in Kampala, Uganda. METHODS: Of 1017 consecutive patients aged 6 months to 10 years …	15567011	Africa	Uganda	http://www.sciencedirect.com/science/article/pii/S0140673604174783	Yes	Available	Included
Durrani-2005	Durrani, N.;Leslie, T.;Rahim, S.;Graham, K.;Ahmad, F.;Rowland, M.	2005	Efficacy of combination therapy with artesunate plus amodiaquine compared to monotherapy with chloroquine, amodiaquine or sulfadoxine-pyrimethamine for treatment of uncomplicated Plasmodium falciparum in Afghanistan	Tropical medicine & international health	10	6	521-9	INTRODUCTION: In South and Central Asia resistance to chloroquine (CQ) has reached unmanageable levels, and resistance to sulfadoxine-pyrimethamine (SP) is emerging. Amodiaquine (AQ) is widely used in the region, and elsewhere shows only partial resistance to CQ. In Afghanistan, one option for slowing the spread of resistance and improving treatment outcomes is the use of artemisinin combination …	15941414	Asia	Afghanistan	http://onlinelibrary.wiley.com/doi/10.1111/j.1365-3156.2005.01429.x/abstract	Yes	Available	Not Targetted	PCR Not Carried Out
Guthmann-2005	Guthmann, J. P.;Ampuero, J.;Fortes, F.;van, O. C.;Gaboulaud, V.;Tobback, S.;Dunand, J.;Saraiva, N.;Gillet, P.;Franco, J.;Denoncin, A.;van, H. M.;Balkan, S.;Dujardin, J. C.;D'Alessandro, U.;Legros, D.	2005	Antimalarial efficacy of chloroquine, amodiaquine, sulfadoxine-pyrimethamine, and the combinations of amodiaquine + artesunate and sulfadoxine-pyrimethamine + artesunate in Huambo and Bie provinces, central Angola	Transactions of the Royal Society of Tropical Medicine and Hygiene	99	7	485-92	We studied three antimalarial treatments in Caala and Kuito, Angola, in 2002 and 2003. We tested chloroquine (CQ), amodiaquine (AQ) and sulfadoxine-pyrimethamine (SP) in Caala, and AQ, SP and the combinations AQ+artesunate (AQ+AS) and SP+artesunate (SP+AS) in Kuito. A total of 619 children (240 in Caala, 379 in Kuito) with uncomplicated Plasmodium falciparum malaria were followed-up for 28 days, …	15876443	Africa	Angola	http://www.sciencedirect.com/science/article/pii/S0035920305000404	Yes	Available	Included
Hamour-2005	Hamour, S.;Melaku, Y.;Keus, K.;Wambugu, J.;Atkin, S.;Montgomery, J.;Ford, N.;Hook, C.;Checchi, F.	2005	Malaria in the Nuba Mountains of Sudan: baseline genotypic resistance and efficacy of the artesunate plus sulfadoxine-pyrimethamine and artesunate plus amodiaquine combinations	Transactions of the Royal Society of Tropical Medicine and Hygiene	99	7	548-54	Both northern and southern Sudan are deploying artemisinin-based combinations against uncomplicated Plasmodium falciparum malaria (artesunate+sulfadoxine-pyrimethamine [AS+SP] in the north, artesunate+amodiaquine [AS+AQ] in the south). In 2003, we tested the efficacy of 3 day AS+SP and AS+AQ regimens in vivo in the isolated, seasonally endemic Nuba Mountains region (the first study of AS combinat…	15869770	Africa	Sudan	http://trstmh.oxfordjournals.org/content/99/7/548.long	Yes	Available	Included
Koram-2005	Koram, K. A.;Abuaku, B.;Duah, N.;Quashie, N.	2005	Comparative efficacy of antimalarial drugs including ACTs in the treatment of uncomplicated malaria among children under 5 years in Ghana	Acta tropica	95	3	194-203	The emergence and spread of Plasmodium falciparum resistance to commonly used antimalarials such as chloroquine and sulphadoxine/pyrimethamine poses major challenges to malaria control in sub-Saharan Africa. We undertook a study on the efficacy of some antimalarial drugs in 2003 with the view of supporting the National Malaria Control Programme in the review of the antimalarial drug treatment pol…	16054584	Africa	Ghana	http://www.sciencedirect.com/science/article/pii/S0001706X05001579	Yes	Not Available	Not Available
Martensson-2005	Martensson, A.;Stromberg, J.;Sisowath, C.;Msellem, M. I.;Gil, J. P.;Montgomery, S. M.;Olliaro, P.;Ali, A. S.;Bjorkman, A.	2005	Efficacy of artesunate plus amodiaquine versus that of artemether-lumefantrine for the treatment of uncomplicated childhood Plasmodium falciparum malaria in Zanzibar, Tanzania	Clinical infectious diseases	41	8	1079-86	BACKGROUND: This is the first clinical trial comparing the efficacy of artesunate plus amodiaquine (ASAQ) and artemether-lumefantrine (AL)--the major artemisinin-based combination therapy (ACT) candidates for treatment of malaria in Africa--that involved an extended, 42-day follow-up period, polymerase chain reaction-adjusted parasitological cure rates (PCR APCRs), and systematic analyses of gene…	16163624	Africa	Tanzania	http://cid.oxfordjournals.org/content/41/8/1079.long	Yes	Available	Included
Mutabingwa-2005	Mutabingwa, T. K.;Anthony, D.;Heller, A.;Hallett, R.;Ahmed, J.;Drakeley, C.;Greenwood, B. M.;Whitty, C. J.	2005	Amodiaquine alone, amodiaquine+sulfadoxine-pyrimethamine, amodiaquine+artesunate, and artemether-lumefantrine for outpatient treatment of malaria in Tanzanian children: a four-arm randomised effectiveness trial	Lancet	365	9469	1474-80	BACKGROUND: Many countries in Africa are considering a change to combination treatment for falciparum malaria because of the increase in drug resistance. However, there are few effectiveness data for these combinations. Our aim was to study the effectiveness of three drug combinations that have proven efficacious in east Africa compared with amodiaquine monotherapy. METHODS: We undertook a random…	15850631	Africa	Tanzania	http://www.lancet.com/journals/lancet/article/PIIS0140-6736(05)66417-3/abstract	Yes	Available	Excluded	Missing Dosing Plan
Sowunmi-2005	Sowunmi, A.;Fehintola, F. A.;Adedeji, A. A.;Gbotosho, G. O.;Tambo, E.;Fateye, B. A.;Happi, T. C.;Oduola, A. M.	2005	Open randomized study of artesunate-amodiaquine vs. chloroquine-pyrimethamine-sulfadoxine for the treatment of uncomplicated Plasmodium falciparum malaria in Nigerian children	Tropical medicine & international health	10	11	1161-70	BACKGROUND: Artemisinin-based combination antimalarials are currently considered effective alternatives for the treatment of malaria in Africa, but there are few studies of such combinations in Nigerian children. We assessed the safety, treatment efficacy and effects on gametocyte carriage of the combination of artesunate plus amodiaquine and chloroquine plus pyrimethamine-sulfadoxine in children…	16262741	Africa	Nigeria	http://onlinelibrary.wiley.com/doi/10.1111/j.1365-3156.2005.01503.x/abstract	Yes	Not Available	Not Available
van den Broek-2005	van den Broek, I; Amsalu, R; Balasegaram, M; Hepple P; Alemu E; Hussein el B; Al-Faith M; Montgomery J; Checchi F.	2005	Efficacy of two artemisinin combination therapies for uncomplicated falciparum malaria in children under 5 years, Malakal, Upper Nile, Sudan	Malaria journal	4	14	doi:10.1186/1475-2875-4-14	BACKGROUND: The treatment for Plasmodium falciparum malaria in Sudan has been in process of change since 2003. Preceding the change, this study aimed to determine which artemisinin-based combination therapies is more effective to treat uncomplicated malaria in Malakal, Upper Nile, Sudan. METHODS: Clinical trial to assess the efficacy of 2 antimalarial therapies to treat P. falciparum infections i…	15730557	Africa	Sudan	http://www.malariajournal.com/content/4/1/14/comments	Yes	Available	Excluded	Missing Dosing Plan
Yeka-2005	Yeka, A.;Banek, K.;Bakyaita, N.;Staedke, S. G.;Kamya, M. R.;Talisuna, A.;Kironde, F.;Nsobya, S. L.;Kilian, A.;Slater, M.;Reingold, A.;Rosenthal, P. J.;Wabwire-Mangen, F.;Dorsey, G.	2005	Artemisinin versus nonartemisinin combination therapy for uncomplicated malaria: randomized clinical trials from four sites in Uganda	PLoS medicine	2	7	e190	BACKGROUND: Drug resistance in Plasmodium falciparum poses a major threat to malaria control. Combination antimalarial therapy including artemisinins has been advocated recently to improve efficacy and limit the spread of resistance, but artemisinins are expensive and relatively untested in highly endemic areas. We compared artemisinin-based and other combination therapies in four districts in Ug…	16033307	Africa	Uganda	http://www.plosmedicine.org/article/info:doi/10.1371/journal.pmed.0020190	Yes	Available	Included
Bukirwa-2006	Bukirwa, H.;Yeka, A.;Kamya, M. R.;Talisuna, A.;Banek, K.;Bakyaita, N.;Rwakimari, J. B.;Rosenthal, P. J.;Wabwire-Mangen, F.;Dorsey, G.;Staedke, S. G.	2006	Artemisinin combination therapies for treatment of uncomplicated malaria in Uganda	PLoS clinical trials	1	1	e7	OBJECTIVES: To compare the efficacy and safety of artemisinin combination therapies for the treatment of uncomplicated falciparum malaria in Uganda. DESIGN: Randomized single-blind controlled trial. SETTING: Tororo, Uganda, an area of high-level malaria transmission. PARTICIPANTS: Children aged one to ten years with confirmed uncomplicated P. falciparum malaria. INTERVENTIONS: Amodiaquine + artes…	16871329	Africa	Uganda	http://www.ncbi.nlm.nih.gov/pmc/articles/PMC1488893/	Yes	Available	Included
Grandesso-2006	Grandesso, F.;Hagerman, A.;Kamara, S.;Lam, E.;Checchi, F.;Balkan, S.;Scollo, G.;Durand, R.;Guthmann, J. P.	2006	Low efficacy of the combination artesunate plus amodiaquine for uncomplicated falciparum malaria among children under 5 years in Kailahun, Sierra Leone	Tropical medicine & international health	11	7	1017-21	OBJECTIVE: In 2004, Sierra Leone adopted artesunate plus amodiaquine as first-line antimalarial treatment. We evaluated the efficacy of this combination in Kailahun, where a previous study had shown 70.2% efficacy of amodiaquine in monotherapy. METHODS: Method and outcome classification of the study complied with WHO guidelines. Children 6-59 months with uncomplicated malaria were followed-up for…	16827702	Africa	Sierra Leone	http://onlinelibrary.wiley.com/doi/10.1111/j.1365-3156.2006.01655.x/full	Yes	Available	Included
Guthmann-2006	Guthmann, J. P.;Cohuet, S.;Rigutto, C.;Fortes, F.;Saraiva, N.;Kiguli, J.;Kyomuhendo, J.;Francis, M.;Noel, F.;Mulemba, M.;Balkan, S.	2006	High efficacy of two artemisinin-based combinations (artesunate + amodiaquine and artemether + lumefantrine) in Caala, Central Angola	The American journal of tropical medicine and hygiene	75	1	143-5	In April 2004, 137 children 6-59 months of age with uncomplicated Plasmodium falciparum (Pf) malaria (Caala, Central Angola) were randomized to receive either artemether-lumefantrine (Coartem) or artesunate + amodiaquine (ASAQ). After 28 days of follow-up, there were 2/61 (3.2%) recurrent parasitemias in the Coartem group and 4/64 (6.2%) in the ASAQ group (P = 0.72), all classified as re-infectio…	16837721	Africa	Angola	http://www.ajtmh.org/content/75/1/143.full	Yes	Available	Included
Karema-2006	Karema, C.;Fanello, C. I.;van, O. C.;van, G. J. P.;van, D. W.;Ngamije, D.;D'Alessandro, U.	2006	Safety and efficacy of dihydroartemisinin/piperaquine (Artekin) for the treatment of uncomplicated Plasmodium falciparum malaria in Rwandan children	Transactions of the Royal Society of Tropical Medicine and Hygiene	100	12	1105-11	In Rwanda, amodiaquine+sulfadoxine/pyrimethamine (AQ+SP) is the current first-line treatment for malaria, introduced in 2001 as an interim strategy before the future deployment of an artemisinin-based combination treatment (ACT). Dihydroartemisinin/piperaquine (DHA-PQP) is a new co-formulated and well tolerated ACT increasingly used in Southeast Asia where it has proved to be highly effective aga…	16766006	Africa	Burkina Faso	http://www.ncbi.nlm.nih.gov/pmc/articles/PMC3055852/	Yes	Available	Included
Meremikwu-2006	Meremikwu, M.;Alaribe, A.;Ejemot, R.;Oyo-Ita, A.;Ekenjoku, J.;Nwachukwu, C.;Ordu, D.;Ezedinachi, E.	2006	Artemether-lumefantrine versus artesunate plus amodiaquine for treating uncomplicated childhood malaria in Nigeria: randomized controlled trial	Malaria journal	5	43	doi:10.1186/1475-2875-5-43	BACKGROUND: The therapeutic efficacy of artesunate plus amodiaquine and artemether/lumefantrine were assessed in an area of Nigeria with high levels of Plasmodium falciparum resistance to chloroquine and sulphadoxine-pyrimethamine. PARTICIPANTS: Children aged 6 to 59 months with uncomplicated P. falciparum infection and parasite density 1,000 to 200,000 parasites/microL enrolled following informe…	16704735	Africa	Nigeria	http://www.malariajournal.com/content/5/1/43	Yes	Not Available	Not targetted	<28 days follow up [14 day follow up study]
Swarthout-2006	Swarthout, T. D.;van, d. B. I. V.;Kayembe, G.;Montgomery, J.;Pota, H.;Roper, C.	2006	Artesunate + amodiaquine and artesunate + sulphadoxine-pyrimethamine for treatment of uncomplicated malaria in Democratic Republic of Congo: a clinical trial with determination of sulphadoxine and pyrimethamine-resistant haplotypes	Tropical medicine & international health	11	10	1503-11	We undertook a trial of artesunate + amodiaquine (AS + AQ) and artesunate + sulphadoxine-pyrimethamine (AS + SP) in 180 children of age 6-59 months with uncomplicated malaria in Democratic Republic of Congo. Children were randomly allocated to receive 3 days observed treatment of AS + AQ (n = 90) or 3 days of AS + SP (n = 90). Primary efficacy outcomes were 28-day parasite recurrence rates, and r…	17002724	Africa	Democratic Republic of Congo	http://onlinelibrary.wiley.com/doi/10.1111/j.1365-3156.2006.01710.x/full	Yes	Available	Included
van den Broek-2006	van den Broek, I; Kitz, C; Al Attas, S; Libama F; Balasegaram M; Guthmann JP.	2006	Efficacy of three artemisinin combination therapies for the treatment of uncomplicated Plasmodium falciparum malaria in the Republic of Congo	Malaria journal	5	113	doi:10.1186/1475-2875-5-113	BACKGROUND: Presented here are the results of a comparative trial on the efficacy of three artemisinin-based combinations conducted from May to October 2004, in Pool Province, Republic of Congo. METHODS: The main outcome was the proportion of cases of true treatment success at day 28. Recrudescences were distinguished from re-infections by PCR analysis. A total of 298 children of 6-59 months were…	17125496	Africa	Republic of Congo	http://www.malariajournal.com/content/5/1/113	Yes	Available	Included
Bonnet-2007	Bonnet, M.;Roper, C.;Felix, M.;Coulibaly, L.;Kankolongo, G. M.;Guthmann, J. P.	2007	Efficacy of antimalarial treatment in Guinea: in vivo study of two artemisinin combination therapies in Dabola and molecular markers of resistance to sulphadoxine-pyrimethamine in N'Zerekore	Malaria journal	6	54	doi:10.1186/1475-2875-6-54	BACKGROUND: In the last five years, countries have been faced with changing their malaria treatment policy to an artemisinin-based combination therapy (ACT), many with no national data on which to base their decision. This is particularly true for a number of West African countries, including Guinea, where these studies were performed. Two studies were conducted in 2004/2005 in programmes support…	17477865	Africa	Guinea	http://www.malariajournal.com/content/6/1/54	Yes	Available	Included
Brasseur-2007	Brasseur P, Agnamey P, Gaye O, Vaillant M, Taylor WR, Olliaro PL	2007	Efficacy and safety of artesunate plus amodiaquine in routine use for the treatment of uncomplicated malaria in Casamance, southern Sénégal	Malaria journal	6	150	doi:10.1186/1475-2875-6-150	Abstract BACKGROUND: There are no data on the long term use of an artemisinin combination treatment in moderate or high transmission areas of Africa. METHODS AND FINDINGS: Artesunate plus amodiaquine (AS+AQ) was used to treat slide-proven Plasmodium falciparum-infected patients of all ages in the Oussouye district, Casamance, Senegal, over a period of six years (2000 to 2005). Efficacy, by Kaplan…	18005408	Africa	Senegal	http://www.malariajournal.com/content/6/1/150	Yes	Available	Excluded	Subset of Brasseur-2009
Dorsey-2007	Dorsey, G.;Staedke, S.;Clark, T. D.;Njama-Meya, D.;Nzarubara, B.;Maiteki-Sebuguzi, C.;Dokomajilar, C.;Kamya, M. R.;Rosenthal, P. J.	2007	Combination therapy for uncomplicated falciparum malaria in Ugandan children: a randomized trial	JAMA : the journal of the American Medical Association	297	20	2210-9	CONTEXT: Combination therapy is now widely advocated as first-line treatment for uncomplicated malaria in Africa. However, it is not clear which treatment regimens are optimal or how to best assess comparative efficacies in highly endemic areas. OBJECTIVE: To compare the efficacy and safety of 3 leading combination therapies for the treatment of uncomplicated malaria. DESIGN, SETTING, AND PARTICI…	17519410	Africa	Uganda	http://jama.ama-assn.org/content/297/20/2210.abstract	Yes	Available	Included
Faye-2007	Faye, B.;Ndiaye, J. L.;Ndiaye, D.;Dieng, Y.;Faye, O.;Gaye, O.	2007	Efficacy and tolerability of four antimalarial combinations in the treatment of uncomplicated Plasmodium falciparum malaria in Senegal	Malaria journal	6	80	doi:10.1186/1475-2875-6-80	BACKGROUND: In view of the high level of chloroquine resistance in many countries, WHO has recommended the use of combination therapy with artemisinin derivatives in the treatment of uncomplicated malaria due to Plasmodium falciparum. Four antimalarial drug combinations, artesunate plus amodiaquine (Arsucam), artesunate plus mefloquine (Artequin), artemether plus lumefantrine (Coartem; four doses…	17570848	Africa	Senegal	http://www.malariajournal.com/content/6/1/80	Yes	Available	Excluded	Missing Dosing Table and Missing PCR Results
Hasugian-2007	Hasugian, A. R.;Purba, H. L.;Kenangalem, E.;Wuwung, R. M.;Ebsworth, E. P.;Maristela, R.;Penttinen, P. M.;Laihad, F.;Anstey, N. M.;Tjitra, E.;Price, R. N.	2007	Dihydroartemisinin-piperaquine versus artesunate-amodiaquine: superior efficacy and posttreatment prophylaxis against multidrug-resistant Plasmodium falciparum and Plasmodium vivax malaria	Clinical infectious diseases	44	8	1067-74	BACKGROUND: Antimalarial drug resistance is now well established in both Plasmodium falciparum and Plasmodium vivax. In southern Papua, Indonesia, where both strains of plasmodia coexist, we have been conducting a series of studies to optimize treatment strategies. METHODS: We conducted a randomized trial that compared the efficacy and safety of dihydroartemisinin-piperaquine (DHP) with artesunat…	17366451	Asia	Indonesia	http://cid.oxfordjournals.org/content/44/8/1067.abstract	Yes	Available	Included
Ibrahium-2007	Ibrahium, A. M.;Kheir, M. M.;Osman, M. E.;Khalil, I. F.;Alifrangis, M.;Elmardi, K. A.;Malik, E. M.;Adam, I.	2007	Efficacies of artesunate plus either sulfadoxine-pyrimethamine or amodiaquine, for the treatment of uncomplicated, Plasmodium falciparum malaria in eastern Sudan	Annals of tropical medicine and parasitology	101	1	15-21	Artemisinin-based combination therapy (ACT) is increasingly being adopted as the first-line treatment for malaria in sub-Saharan Africa. In September-November 2005, in New Halfa, eastern Sudan, the efficacy of artesunate-sulfadoxine-pyrimethamine (AS-SP) for the treatment of uncomplicated, Plasmodium falciparum was compared with that of artesunate-amodiaquine (AS-AQ). The artesunate was given at …	17244406	Africa	Sudan	http://www.maneyonline.com/doi/abs/10.1179/136485907X156924?token=004f100d6e58654624316342386b792136663470535e4e26634a492f2530332976e5b178f319c53&	Yes	Not Available	Not Available
Kabanywanyi-2007	Kabanywanyi, A. M.;Mwita, A.;Sumari, D.;Mandike, R.;Mugittu, K.;Abdulla, S.	2007	Efficacy and safety of artemisinin-based antimalarial in the treatment of uncomplicated malaria in children in southern Tanzania	Malaria journal	6	146	doi:10.1186/1475-2875-6-146	BACKGROUND: Tanzania switched the antimalarial first line to sulphadoxine-pyrimethamine (SP) in 2001 from ineffective chloroquine (CQ). By 2003 higher levels of SP resistance were recorded, prompting an urgent need for replacing the first line drug with ACT, as currently recommended by the World Health Organization. Despite this recommendation country-specific evidence-based data to support effic…	17996121	Africa	Tanzania	http://www.malariajournal.com/content/6/1/146	Yes	Not Available	Not Available
Menard-2007	Menard, D.;Andrianina, N. N.;Ramiandrasoa, Z.;Randriamanantena, A.;Rasoarilalao, N.;Jahevitra, M.;Ratsimbasoa, A.;Tuseo, L.;Raveloson, A.	2007	Randomized clinical trial of artemisinin versus non-artemisinin combination therapy for uncomplicated falciparum malaria in Madagascar	Malaria journal	6	65	doi:10.1186/1475-2875-6-65	BACKGROUND: Data concerning antimalarial combination treatment for uncomplicated malaria in Madagascar are largely lacking. Randomized clinical trial was designed to assess therapeutic efficacies of chloroquine (CQ), amodiaquine (AQ), sulphadoxine-pyrimethamine (SP), amodiaquine plus sulphadoxine-pyrimethamine combination (AQ+SP) and artesunate plus amodiaquine combination (AQ+AS). METHODS: 287 c…	17519010	Africa	Madagascar	http://www.malariajournal.com/content/6/1/65	Yes	Available	Excluded	Subset of Menard-2008 Study
Osorio-2007	Osorio, L.;Gonzalez, I.;Olliaro, P.;Taylor, W. R.	2007	Artemisinin-based combination therapy for uncomplicated Plasmodium falciparum malaria in Colombia	Malaria journal	6	25	doi:10.1186/1475-2875-6-25	BACKGROUND: Artemisinin-based combination therapy (ACT) is being widely promoted as a strategy to counteract the increase in Plasmodium falciparum antimalarial drug resistance. METHODS: A randomized, double-blind, placebo-controlled, clinical trial of the efficacy, effect on gametocytes and safety of the addition of artesunate/placebo (4 mg/kg/day x 3 d) to amodiaquine (10 mg/kg/day x 3 d) was co…	17328806	S.America	Colombia	http://www.malariajournal.com/content/6/1/25	Yes	Available	Included
Oyakhirome-2007	Oyakhirome, S.;Potschke, M.;Schwarz, N. G.;Dornemann, J.;Laengin, M.;Salazar, C. O.;Lell, B.;Kun, J. F.;Kremsner, P. G.;Grobusch, M. P.	2007	Artesunate--amodiaquine combination therapy for falciparum malaria in young Gabonese children	Malaria journal	6	29	doi:10.1186/1475-2875-6-29	BACKGROUND: Artesunate-amodiaquine combination for the treatment of childhood malaria is one of the artemisinin combination therapies (ACTs) recommended by National authorities in many African countries today. Effectiveness data on this combination in young children is scarce. METHODS: The effectiveness of three daily doses of artesunate plus amodiaquine combination given unsupervised (n = 32), c…	17352806	Africa	Gabon	http://www.malariajournal.com/content/6/1/29/abstract	Yes	Not Available	Not targetted	Patients followed up on day2 and day28 only
Sowunmi-2007	Sowunmi, A.;Balogun, T.;Gbotosho, G. O.;Happi, C. T.;Adedeji, A. A.;Fehintola, F. A.	2007	Activities of amodiaquine, artesunate, and artesunate-amodiaquine against asexual- and sexual-stage parasites in falciparum malaria in children	Antimicrobial agents and chemotherapy	51	5	1694-9	The activities of amodiaquine, artesunate, and artesunate-amodiaquine against asexual- and sexual-stage parasites were evaluated in 360 Nigerian children with uncomplicated Plasmodium falciparum malaria randomized to the standard dose regimens of the three drugs/combination. Clinical recovery from illness occurred in all children. There were no significant differences in fever clearance times. Pa…	17325222	Africa	Nigeria	http://aac.asm.org/content/51/5/1694.abstract	Yes	Not Available	Not targetted	PCR Not Carried Out
Tall-2007	Tall, A.;Rabarijaona, L. P.;Robert, V.;Bedja, S. A.;Ariey, F.;Randrianarivelojosia, M.	2007	Efficacy of artesunate plus amodiaquine, artesunate plus sulfadoxine-pyrimethamine, and chloroquine plus sulfadoxine-pyrimethamine in patients with uncomplicated Plasmodium falciparum in the Comoros Union	Acta tropica	102	3	176-81	Health policy makers in Comoros Union have considered a policy change recommending combination treatment to control malaria. We evaluated the efficacy of three antimalarial drug combinations, taken orally, to enable the authorities to make an evidence-based choice. The study was carried out in patients of 2-70 years old in Moroni, Moheli and Anjouan in 2003. We enrolled 168 patients with uncompli…	17568549	Africa	Comoros	http://www.sciencedirect.com/science/article/pii/S0001706X07001180	Yes	Not Available	Not targetted	<28 days follow up [14 day follow up study]
Adjei-2008a	Adjei, G. O.;Kurtzhals, J. A.;Rodrigues, O. P.;Alifrangis, M.;Hoegberg, L. C.;Kitcher, E. D.;Badoe, E. V.;Lamptey, R.;Goka, B. Q.	2008	Amodiaquine-artesunate vs artemether-lumefantrine for uncomplicated malaria in Ghanaian children: a randomized efficacy and safety trial with one year follow-up	Malaria journal	7	127	doi: 10.1186/1475-2875-7-127	BACKGROUND: Artesunate-amodiaquine (AS+AQ) and artemether-lumefantrine (AM-L) are efficacious artemisinin combination therapy (ACT) regimens that have been widely adopted in sub-Saharan Africa. However, there is little information on the efficacy of these regimens on subsequent episodes beyond 28 days, or on the safety of repeated treatments. METHODS: Children aged six months to 14 years with unc…	18620577	Africa	Ghana	http://www.malariajournal.com/content/7/1/127	Yes	Available	Excluded	Missing PCR and Dosing Information
Adjei-2008b	Adjei GO, Kristensen K, Goka BQ, Hoegberg LC, Alifrangis M, Rodrigues OP, Kurtzhals JA	2008	Effect of concomitant artesunate administration and cytochrome P4502C8 polymorphisms on the pharmacokinetics of amodiaquine in Ghanaian children with uncomplicated malaria.	ANTIMICROBIAL AGENTS AND CHEMOTHERAPY	52	12	4400–4406	Artesunate (AS) is used in combination with amodiaquine (AQ) as first-line treatment for uncomplicated malaria in many countries. We investigated the effect of concomitant AS administration on the pharmacokinetics of AQ and compared concentrations of desethylamodiaquine (DEAQ), the main metabolite of AQ, in plasma between patients with different variants of the cytochrome P4502C8 (CYP2C8) gene. A…	18779360	Africa	Ghana		Yes	Available	Excluded	Subset of Adjei-2008a (18620577): PK Patients
Djimde-2008	Djimde, A. A.;Fofana, B.;Sagara, I.;Sidibe, B.;Toure, S.;Dembele, D.;Dama, S.;Ouologuem, D.;Dicko, A.;Doumbo, O. K.	2008	Efficacy, safety, and selection of molecular markers of drug resistance by two ACTs in Mali	The American journal of tropical medicine and hygiene	78	3	455-61	We conducted a randomized single-blinded trial comparing the efficacy and safety of artesunate (AS) + amodiaquine (AQ, 3 days) versus AS (3 days) + sulfadoxine-pyrimethamine (SP, single dose) versus AS monotherapy (5 days) in Southern Mali. Uncomplicated malaria cases were followed for 28 days. Molecular markers of drug resistance were determined. After identification of recrudescences by genotyp…	18337343	Africa	Mali	http://www.ajtmh.org/content/78/3/455	Yes	Available	Excluded	Missing Dosing Plan
Falade-2008b	Falade, C. O.;Ogundele, A. O.;Yusuf, B. O.;Ademowo, O. G.;Ladipo, S. M.	2008	High efficacy of two artemisinin-based combinations (artemether-lumefantrine and artesunate plus amodiaquine) for acute uncomplicated malaria in Ibadan, Nigeria	Tropical medicine & international health	13	5	635-43	OBJECTIVE: To test the hypothesis that artesunate plus amodiaquine (ASAQ) is as effective as artemether-lumefantrine (AL) in the treatment of acute uncomplicated malaria in Nigerian children. METHODS: In an open label, randomized controlled clinical trial, children aged 6 months to 10 years were randomized to receive artesunate (4 mg/kg daily) plus amodiaquine (10 mg/kg daily) or AL (5-14 kg, one…	18346028	Africa	Ghana	http://onlinelibrary.wiley.com/doi/10.1111/j.1365-3156.2008.02043.x/abstract	Yes	Not Available	Not Available
Fehintola-2008	Fehintola, F. A.;Adedeji, A. A.;Gbotosho, G. O.;Happi, C. T.;Balogun, S. T.;Folarin, O. A.;Sijuade, A. O.;Sowunmi, A.	2008	Effects of artesunate-cotrimoxazole and amodiaquine-artesunate against asexual and sexual stages of Plasmodium falciparum malaria in Nigerian children	Journal of infection and chemotherapy : official journal of the Japan Society of Chemotherapy	14	3	188-94	The activities of artesunate-cotrimoxazole and artesunate-amodiaquine combinations against asexual-and sexual-stage parasites were evaluated in 182 Nigerian children with uncomplicated Plasmodium falciparum malaria. One hundred and twenty-one children received artesunate-cotrimoxazole and 61 received artesunate-amodiaquine and all were followed up for 28 days. Clinical recovery from illness occur…	18574653	Africa	Nigeria	http://www.springerlink.com/content/u20x278761mq2734/	Yes	Not Available	Not Available
Kobbe-2008	Kobbe, R.;Klein, P.;Adjei, S.;Amemasor, S.;Thompson, W. N.;Heidemann, H.;Nielsen, M. V.;Vohwinkel, J.;Hogan, B.;Kreuels, B.;Buhrlen, M.;Loag, W.;Ansong, D.;May, J.	2008	A randomized trial on effectiveness of artemether-lumefantrine versus artesunate plus amodiaquine for unsupervised treatment of uncomplicated Plasmodium falciparum malaria in Ghanaian children	Malaria journal	7	261	doi: 10.1186/1475-2875-7-261	BACKGROUND: Numerous trials have demonstrated high efficacy and safety of artemisinin-based combination therapy (ACT) under supervised treatment. In contrast, effectiveness studies comparing different types of ACT applied unsupervised are scarce. The aim of this study was to compare effectiveness, tolerability and acceptance of artesunate plus amodiaquine (ASAQ) against that of artemether-lumefan…	19099594	Africa	Ghana	http://www.malariajournal.com/content/7/1/261	Yes	Not Available	Not Available
Koram-2008	Koram, K.;Quaye, L.;Abuaku, B.	2008	Efficacy of amodiaquine/artesunate combination therapy for uncomplicated malaria in children under five years in ghana	Ghana medical journal	42	2	55-60	BACKGROUND: In 2005, following several years of declining efficacy of chloroquine, the Ministry of Health recommended the use of Amodiaquine/Artesunate combination therapy for the treatment of uncomplicated malaria. A system of continuous monitoring of therapeutic responses has been established in 10 district hospitals across the country. The data gathered will enable National Malaria Control Pro…	19180204	Africa	Ghana	http://www.ncbi.nlm.nih.gov/pmc/articles/PMC2631265/?report=abstract	Yes	Not Available	Not targetted	PCR results not carried out for this priliminary report
Maiteki-Sebuguzi-2008	Maiteki-Sebuguzi, C.;Jagannathan, P.;Yau, V. M.;Clark, T. D.;Njama-Meya, D.;Nzarubara, B.;Talisuna, A. O.;Kamya, M. R.;Rosenthal, P. J.;Dorsey, G.;Staedke, S. G.	2008	Safety and tolerability of combination antimalarial therapies for uncomplicated falciparum malaria in Ugandan children	Malaria journal	7	106	doi: 10.1186/1475-2875-7-106	BACKGROUND: Combination antimalarial therapy is recommended for the treatment of uncomplicated falciparum malaria in Africa; however, some concerns about the safety and tolerability of new regimens remain. This study compared the safety and tolerability of three combination antimalarial regimens in a cohort of Ugandan children. METHODS: A longitudinal, single-blind, randomized clinical trial of c…	18547415	Africa	Uganda	http://www.malariajournal.com/content/7/1/106	Yes	Not Available	Not targetted	<28 days follow up [14 day follow up study]
Menard-2008	Menard, D.;Ratsimbasoa, A.;Randrianarivelojosia, M.;Rabarijaona, L. P.;Raharimalala, L.;Domarle, O.;Randrianasolo, L.;Randriamanantena, A.;Jahevitra, M.;Andriantsoanirina, V.;Rason, M. A.;Raherinjafy, R.;Rakotomalala, E.;Tuseo, L.;Raveloson, A.	2008	Assessment of the efficacy of antimalarial drugs recommended by the National Malaria Control Programme in Madagascar: up-dated baseline data from randomized and multi-site clinical trials	Malaria journal	7	55	doi: 10.1186/1475-2875-7-55.	BACKGROUND: In order to improve the monitoring of the antimalarial drug resistance in Madagascar, a new national network based on eight sentinel sites was set up. In 2006/2007, a multi-site randomized clinical trial was designed to assess the therapeutic efficacy of chloroquine (CQ), sulphadoxine-pyrimethamine (SP), amodiaquine (AQ) and artesunate plus amodiaquine combination (ASAQ), the antimala…	18394169	Africa	Madagascar	http://www.malariajournal.com/content/7/1/55	Yes	Available	Included
Ndiaye-2008	Ndiaye, J. L.;Faye, B.;Diouf, A. M.;Kuete, T.;Cisse, M.;Seck, P. A.;Brasseur, P.;Same-Ekobo, A.;Lameyre, V.;Gaye, O.	2008	Randomized, comparative study of the efficacy and safety of artesunate plus amodiaquine, administered as a single daily intake versus two daily intakes in the treatment of uncomplicated falciparum malaria	Malaria journal	7	16	doi: 10.1186/1475-2875-7-16.	BACKGROUND: Artesunate plus amodiaquine is a coblistered ACT, given as a single daily intake. It has been suggested that, in view of the number of tablets to be taken (particularly in adults), it may be possible to improve compliance by allowing patients to divide the daily dose. The objectives of this randomized, comparative, open-label, multicentre study, conducted in Senegal and in Cameroon in…	18205945	Africa	Multicentred	http://www.malariajournal.com/content/7/1/16	Yes	Available	Not targetted	<28 days follow up [14 day follow up study]
Oduro-2008	Oduro, A. R.;Anyorigiya, T.;Anto, F.;Amenga-Etego, L.;Ansah, N. A.;Atobrah, P.;Ansah, P.;Koram, K.;Hodgson, A.	2008	A randomized, comparative study of supervised and unsupervised artesunate-amodiaquine, for the treatment of uncomplicated malaria in Ghana	Annals of tropical medicine and parasitology	102	7	565-76	Although the use of artesunate-amodiaquine treatment is growing in Africa, data on its effectiveness are limited. In only the second published comparison of supervised and unsupervised treatments with this combination, Ghanaian children with uncomplicated malaria have recently been investigated in an open-label, randomized, comparative study. Children aged 6-120 months attending the Navrongo War …	18817597	Africa	Ghana	http://www.maneyonline.com/doi/abs/10.1179/136485908X337508?token=00601f4f9ef9b91a34af9117e2a46762c6b795d7a6646706a494a5f24673f7b2f27375f2a72752d704254a57d61b6cde	Yes	Not Available	Not Available
Owusu-Agyei-2008	Owusu-Agyei, S.;Asante, K. P.;Owusu, R.;Adjuik, M.;Amenga-Etego, S.;Dosoo, D. K.;Gyapong, J.;Greenwood, B.;Chandramohan, D.	2008	An open label, randomised trial of artesunate+amodiaquine, artesunate+chlorproguanil-dapsone and artemether-lumefantrine for the treatment of uncomplicated malaria	PloS one	3	6	e2530	BACKGROUND: Artesunate+amodiaquine (AS+AQ) and artemether-lumefantrine (AL) are now the most frequently recommended first line treatments for uncomplicated malaria in Africa. Artesunate+chlorproguanil-dapsone (AS+CD) was a potential alternative for treatment of uncomplicated malaria. A comparison of the efficacy and safety of these three drug combinations was necessary to make evidence based drug…	18575626	Africa	Ghana	http://www.plosone.org/article/info:doi/10.1371/journal.pone.0002530	Yes	Not Available	Not Available
Zoungrana-2008	Zoungrana, A.;Coulibaly, B.;Sie, A.;Walter-Sack, I.;Mockenhaupt, F. P.;Kouyate, B.;Schirmer, R. H.;Klose, C.;Mansmann, U.;Meissner, P.;Muller, O.	2008	Safety and efficacy of methylene blue combined with artesunate or amodiaquine for uncomplicated falciparum malaria: a randomized controlled trial from Burkina Faso	PloS one	3	2	e1630	BACKGROUND: Besides existing artemisinin-based combination therapies, alternative safe, effective and affordable drug combinations against falciparum malaria are needed. Methylene blue (MB) was the first synthetic antimalarial drug ever used, and recent studies have been promising with regard to its revival in malaria therapy. The objective of this study was to assess the safety and efficacy of t…	18286187	Africa	Uganda	http://www.plosone.org/article/info:doi/10.1371/journal.pone.0001630	Yes	Not Available	Not Targetted	Methylene Blue Study
Asih-2009	Asih, P. B.;Dewi, R. M.;Tuti, S.;Sadikin, M.;Sumarto, W.;Sinaga, B.;van, d. V. A. J.;Sauerwein, R. W.;Syafruddin, D.	2009	Efficacy of artemisinin-based combination therapy for treatment of persons with uncomplicated Plasmodium falciparum malaria in West Sumba District, East Nusa Tenggara Province, Indonesia, and genotypic profiles of the parasite	The American journal of tropical medicine and hygiene	80	6	914-8	Reports on treatment failures associated with the use of first-and second-line antimalarial drugs chloroquine and sulfadoxine-pyrimethamine have recently increased in many parts of Indonesia. The present study evaluated artemisinin-based combination therapy for treatment of persons with uncomplicated Plasmodium falciparum malaria in West Sumba District, East Nusa Tenggara Province. A total of 103…	19478248	Asia	Indonesia	http://www.ajtmh.org/content/80/6/914	Yes	Not Available	Not Available
Bonnet-2009	Bonnet, M.;Broek, I.;van, H. M.;Urrutia, P. P.;van, O. C.;Kyomuhendo, J.;Ndosimao, C. N.;Ashley, E.;Guthmann, J. P.	2009	Varying efficacy of artesunate+amodiaquine and artesunate+sulphadoxine-pyrimethamine for the treatment of uncomplicated falciparum malaria in the Democratic Republic of Congo: a report of two in-vivo studies	Malaria journal	8	192	doi: 10.1186/1475-2875-8-192	BACKGROUND: Very few data on anti-malarial efficacy are available from the Democratic Republic of Congo (DRC). DRC changed its anti-malarial treatment policy to amodiaquine (AQ) and artesunate (AS) in 2005. METHODS: The results of two in vivo efficacy studies, which tested AQ and sulphadoxine-pyrimethamine (SP) monotherapies and AS+SP and AS+AQ combinations in Boende (Equatorial province), and AS…	19664280	Africa	Democratic Republic of Congo	http://www.malariajournal.com/content/8/1/192	Yes	Available	Excluded	Missing PCR
Brasseur-2009	Brasseur P, Agnamey P, Gaye O, Cisse M, Badiane M, Vaillant M, Taylor WR, Olliaro P	2009	Dosing accuracy of artesunate and amodiaquine as treatment for falciparum malaria in Casamance, Senegal	Malaria journal	14	1	79-87	Abstract OBJECTIVES: Several products of artesunate plus amodiaquine (AS + AQ) are being deployed in malaria-endemic countries for treating uncomplicated falciparum malaria but dosing accuracy and consequential effects on efficacy and tolerability have not been examined. METHODS: Patients with parasitologically confirmed, uncomplicated falciparum malaria were treated and followed by research team…	19021893	Africa	Senegal	http://onlinelibrary.wiley.com/doi/10.1111/j.1365-3156.2008.02190.x/abstract;jsessionid=23591FEA1F14AC5508DB7F948999CA58.f04t02	Yes	Available	Included
Faucher-2009	Faucher, J. F.;Aubouy, A.;Adeothy, A.;Cottrell, G.;Doritchamou, J.;Gourmel, B.;Houze, P.;Kossou, H.;Amedome, H.;Massougbodji, A.;Cot, M.;Deloron, P.	2009	Comparison of sulfadoxine-pyrimethamine, unsupervised artemether-lumefantrine, and unsupervised artesunate-amodiaquine fixed-dose formulation for uncomplicated plasmodium falciparum malaria in Benin: a randomized effectiveness noninferiority trial	The Journal of infectious diseases	200	1	57-65	BACKGROUND: We compared sulfadoxine-pyrimethamine (SP) with unsupervised artemether-lumefantrine (AL) and unsupervised amodiaquine-artesunate (ASAQ) fixed-dose formulation for the treatment of uncomplicated malaria in children in Benin. METHODS: This open-label, noninferiority comparative trial included children aged 6-60 months. The follow-up period was 6 weeks, and the primary objective was a c…	19469703	Africa	Benin	http://www.ncbi.nlm.nih.gov/pubmed/19469703	Yes	Available	Included
Kayentao-2009	Kayentao, K.;Maiga, H.;Newman, R. D.;McMorrow, M. L.;Hoppe, A.;Yattara, O.;Traore, H.;Kone, Y.;Guirou, E. A.;Saye, R.;Traore, B.;Djimde, A.;Doumbo, O. K.	2009	Artemisinin-based combinations versus amodiaquine plus sulphadoxine-pyrimethamine for the treatment of uncomplicated malaria in Faladje, Mali	Malaria journal	8	5	doi: 10.1186/1475-2875-8-5	BACKGROUND: Because of the emergence of chloroquine resistance in Mali, artemether-lumefantrine (AL) or artesunate-amodiaquine (AS+AQ) are recommended as first-line therapy for uncomplicated malaria, but have not been available in Mali until recently because of high costs. METHODS: From July 2005 to January 2006, a randomized open-label trial of three oral antimalarial combinations, namely AS+AQ,…	19128455	Africa	Mali	http://www.malariajournal.com/content/8/1/5/abstract	Yes	Available	Included
Mutabingwa-2009	Mutabingwa, T. K.;Muze, K.;Ord, R.;Briceno, M.;Greenwood, B. M.;Drakeley, C.;Whitty, C. J.	2009	Randomized trial of artesunate+amodiaquine, sulfadoxine-pyrimethamine+amodiaquine, chlorproguanal-dapsone and SP for malaria in pregnancy in Tanzania	PloS one	4	4	e5138	BACKGROUND: Malaria in pregnancy is serious, and drug resistance in Africa is spreading. Drugs have greater risks in pregnancy and determining the safety and efficacy of drugs in pregnancy is therefore a priority. This study set out to determine the efficacy and safety of several antimalarial drugs and combinations in pregnant women with uncomplicated malaria. METHODS: Pregnant women with non-sev…	19352498	Africa	Tanzania	http://www.plosone.org/article/info:doi/10.1371/journal.pone.0005138	Yes	Not Available	Not targetted	Study in pregnant women
Ndiaye-2009	Ndiaye, J. L.;Randrianarivelojosia, M.;Sagara, I.;Brasseur, P.;Ndiaye, I.;Faye, B.;Randrianasolo, L.;Ratsimbasoa, A.;Forlemu, D.;Moor, V. A.;Traore, A.;Dicko, Y.;Dara, N.;Lameyre, V.;Diallo, M.;Djimde, A.;Same-Ekobo, A.;Gaye, O.	2009	Randomized, multicentre assessment of the efficacy and safety of ASAQ--a fixed-dose artesunate-amodiaquine combination therapy in the treatment of uncomplicated Plasmodium falciparum malaria	Malaria journal	8	125	doi: 10.1186/1475-2875-8-125	BACKGROUND: The use of artemisinin derivative-based combination therapy (ACT) such as artesunate plus amodiaquine is currently recommended for the treatment of uncomplicated Plasmodium falciparum malaria. Fixed-dose combinations are more adapted to patients than regimens involving multiple tablets and improve treatment compliance. A fixed-dose combination of artesunate + amodiaquine (ASAQ) was re…	19505304	Africa	Multicentred	http://www.malariajournal.com/content/8/1/125/	Yes	Available	Included
Sinou-2009	Sinou, V.;Malaika, L. T.;Taudon, N.;Lwango, R.;Alegre, S. S.;Bertaux, L.;Sugnaux, F.;Parzy, D.;Benakis, A.	2009	Pharmacokinetics and pharmacodynamics of a new ACT formulation: Artesunate/Amodiaquine (TRIMALACT) following oral administration in African malaria patients	European journal of drug metabolism and pharmacokinetics	34	3/4	133-42	A new fixed-dose combination of artesunate (AS) plus amodiaquine (AQ) (TRIMALACT) was recently developed for the treatment of uncomplicated falciparum malaria. The originality of this combination lies in its galenic formulation which consists of a three-layer tablet with two layers containing each of the active ingredients, i.e. AS and AQ, and these are separated by a middle layer containing an a…	20166428	Africa	Democratic Republic of Congo	http://www.springerlink.com/content/hu815317ru434782/	Yes	Available	Included
Sirima-2009	Sirima, S. B.;Tiono, A. B.;Gansane, A.;Diarra, A.;Ouedraogo, A.;Konate, A. T.;Kiechel, J. R.;Morgan, C. C.;Olliaro, P. L.;Taylor, W. R.	2009	The efficacy and safety of a new fixed-dose combination of amodiaquine and artesunate in young African children with acute uncomplicated Plasmodium falciparum	Malaria journal	8	48	doi: 10.1186/1475-2875-8-48	BACKGROUND: Artesunate (AS) plus amodiaquine (AQ) is one artemisinin-based combination (ACT) recommended by the WHO for treating Plasmodium falciparum malaria. Fixed-dose AS/AQ is new, but its safety and efficacy are hitherto untested. METHODS: A randomized, open-label trial was conducted comparing the efficacy (non-inferiority design) and safety of fixed (F) dose AS (25 mg)/AQ (67.5 mg) to loose…	19291301	Africa	Burkina Faso	http://www.ncbi.nlm.nih.gov/pmc/articles/PMC2662869/	Yes	Available	Included
Thanh-2009	Thanh, N. X.;Trung, T. N.;Phong, N. C.;Thien, N. X.;Dai, B.;Shanks, G. D.;Chavchich, M.;Edstein, M. D.	2009	Open label randomized comparison of dihydroartemisinin-piperaquine and artesunate-amodiaquine for the treatment of uncomplicated Plasmodium falciparum malaria in central Vietnam	Tropical medicine & international health	14	5	504-11	OBJECTIVE: Artesunate-amodiaquine (AAQ) is efficacious for the treatment of uncomplicated Plasmodium falciparum malaria in Africa, but little is known about its efficacy in Southeast Asia. We compared the efficacy of dihydroartemisinin-piperaquine (DHP) and AAQ against falciparum malaria in central Vietnam. METHODS: Open, randomized clinical trial of 116 patients (36 children aged 6-14 years, 80 …	19320869	Asia	Vietnam	http://onlinelibrary.wiley.com/doi/10.1111/j.1365-3156.2009.02269.x/abstract	Yes	Not Available	Not Available
Thwing-2009	Thwing, J. I.;Odero, C. O.;Odhiambo, F. O.;Otieno, K. O.;Kariuki, S.;Ord, R.;Roper, C.;McMorrow, M.;Vulule, J.;Slutsker, L.;Newman, R. D.;Hamel, M. J.;Desai, M.	2009	In-vivo efficacy of amodiaquine-artesunate in children with uncomplicated Plasmodium falciparum malaria in western Kenya	Tropical medicine & international health	14	3	294-300	OBJECTIVES: To assess the efficacy of amodiaquine-artesunate in an area with high chloroquine resistance in western Kenya. METHODS: Twenty-eight day in-vivo efficacy trial of amodiaquine-artesunate in 103 children aged 6-59 months in western Kenya with smear-confirmed uncomplicated Plasmodium falciparum malaria. RESULTS: The 28-day uncorrected adequate clinical and parasitological response (ACPR)…	19187521	Africa	Kenya	http://onlinelibrary.wiley.com/doi/10.1111/j.1365-3156.2009.02222.x/abstract	Yes	Available	Included
Warsame-2009	Warsame, M.;Atta, H.;Klena, J. D.;Waqar, B. A.;Elmi, H. H.;Jibril, A. M.;Hassan, H. M.;Hassan, A. M.	2009	Efficacy of monotherapies and artesunate-based combination therapies in children with uncomplicated malaria in Somalia	Acta tropica	109	2	146-51	In order to guide the antimalarial treatment policy of Somalia, we conducted therapeutic efficacy studies of routinely used antimalarial monotherapies as well as artemisinin-based combination therapies (ACTs) for uncomplicated malaria in three sentinel sites during 2003-2006. Therapeutic efficacy of chloroquine (CQ), amodiaquine (AQ) and sulfadoxine/pyrimetahmine (SP) monotherapies, and artesunat…	19026606	Africa	Somalia	http://www.sciencedirect.com/science/article/pii/S0001706X08002969	Yes	Not Available	Not Available
Zwang-2009	Julien Zwang, Piero Olliaro, Hubert Barennes, Maryline Bonnet, Philippe Brasseur, Hasifa Bukirwa, Sandra Cohuet, Umberto D'Alessandro, Abdulaye Djimdé, Corine Karema, Jean-Paul Guthmann, Sally Hamour, Jean-Louis Ndiaye, Andreas Mårtensson, Claude Rwagacondo, Issaka Sagara, Albert Same- Ekobo, Sodiomon B Sirima, Ingrid van den Broek, Adoke Yeka, Walter RJ Taylor, Grant Dorsey and Milijaona Randria…	2009	Efficacy of artesunate-amodiaquine for treating uncomplicated falciparum malaria in sub-Saharan Africa: a multi-centre analysis.	Malaria journal	8	203	doi:10.1186/1475-2875-8-203	BACKGROUND:Artesunate and amodiaquine (AS&AQ) is at present the world's second most widely used artemisinin-based combination therapy (ACT). It was necessary to evaluate the efficacy of ACT, recently adopted by the World Health Organization (WHO) and deployed over 80 countries, in order to make an evidence-based drug policy. METHODS:An individual patient data (IPD) analysis was conducted on effic…	19698172	Africa	Multicentred		Yes	Available	Not Targetted	Pooled Analysis
Ayede-2010	Ayede, I. A.;Falade, A. G.;Sowunmi, A.;Jansen, F. H.	2010	An open randomized clinical trial in comparing two artesunate-based combination treatments on Plasmodium falciparum malaria in Nigerian children: artesunate/sulphamethoxypyrazine/pyrimethamine (fixed dose over 24 hours) versus artesunate/amodiaquine (fixed dose over 48 hours)	Malaria journal	9	378	doi: 10.1186/1475-2875-9-378	BACKGROUND: Several studies have demonstrated the efficacy of artemisinin-combination therapy (ACT) across malaria zones of the world. Fixed dose ACT with shorter courses and fewer tablets may be key determinants to ease of administration and compliance. METHODS: Children aged one year to 13 years presenting with uncomplicated Plasmodium falciparum malaria were recruited in Ibadan, south-western …	21194422	Africa	Nigeria	http://www.malariajournal.com/content/9/1/378	Yes	Not Available	Not Available
Clark-2010	Clark, T. D.;Njama-Meya, D.;Nzarubara, B.;Maiteki-Sebuguzi, C.;Greenhouse, B.;Staedke, S. G.;Kamya, M. R.;Dorsey, G.;Rosenthal, P. J.	2010	Incidence of malaria and efficacy of combination antimalarial therapies over 4 years in an urban cohort of Ugandan children	PloS one	5	7	e11759	BACKGROUND: Combination therapies are now recommended to treat uncomplicated malaria. We used a longitudinal design to assess the incidence of malaria and compare the efficacies of 3 combination regimens in Kampala, Uganda. METHODOLOGY/PRINCIPAL FINDINGS: Children aged 1-10 years were enrolled from randomly selected households in 2004-05 and 2007, and were followed at least monthly through 2008. …	20689585	Africa	Uganda	http://www.plosone.org/article/info%3Adoi%2F10.1371%2Fjournal.pone.0011759	Yes	Available	Excluded	Subset of Dorsey-2007
Faye-2010	Faye, B.;Offianan, A. T.;Ndiaye, J. L.;Tine, R. C.;Toure, W.;Djoman, K.;Sylla, K.;Ndiaye, P. S.;Penali, L.;Gaye, O.	2010	Efficacy and tolerability of artesunate-amodiaquine (Camoquin plus) versus artemether-lumefantrine (Coartem) against uncomplicated Plasmodium falciparum malaria: multisite trial in Senegal and Ivory Coast	Tropical medicine & international health	15	5	608-13	OBJECTIVE: To compare, in a phase IV trial, the efficacy and tolerability of artesunate-amodiaquine (Camoquin plus) dosed at 300 and 600 mg of amodiaquine per tablet to artemether-lumefantrine (Coartem) for the treatment of Plasmodium falciparum uncomplicated malaria in Ivory Coast and Senegal. METHOD: Multisite, randomised, open-labelled study in patients over the age of 7 years. The primary end…	20214761	Africa	Multicentred	http://onlinelibrary.wiley.com/doi/10.1111/j.1365-3156.2010.02487.x/full	Yes	Available	Included
Jullien-2010	Jullien, V; Ogutu, B; Juma, E; Carn, G; Obonyo, C; Kiechel, JR	2010	Population pharmacokinetics and pharmacodynamic considerations of amodiaquine and desethylamodiaquine in Kenyan adults with uncomplicated malaria receiving artesunate-amodiaquine combination therapy.	Antimicrob Agents Chemother.	54	6	2611-7	Amodiaquine (AQ) is an antimalarial drug that was frequently combined with artesunate (AS) for the treatment of uncomplicated malaria due to Plasmodium falciparum and is now available as a fixed-dose combination. Despite its widespread use, the simultaneous pharmacokinetics in patients of AQ and its active metabolite, desethylamodiaquine (DAQ), were not characterized to date. The pharmacokinetics…	20368402	Africa	Kenya	http://aac.asm.org/content/54/6/2611.long	Yes	Available	Included
Michael-2010	Michael, O. S.;Gbotosho, G. O.;Folarin, O. A.;Okuboyejo, T.;Sowunmi, A.;Oduola, A. M.;Happi, C. T.	2010	Early variations in plasmodium falciparum dynamics in Nigerian children after treatment with two artemisinin-based combinations: implications on delayed parasite clearance	Malaria journal	9	335	doi: 10.1186/1475-2875-9-335	BACKGROUND: Combination treatments, preferably containing an artemisinin derivative, are recommended to improve efficacy and prevent Plasmodium falciparum drug resistance. Artemether-lumefantrine (AL) and artesunate-amodiaquine (AA) are efficacious regimens that have been widely adopted in sub-Saharan Africa. However, most study designs ignore the effects of these regimens on peripheral parasitae…	21092220	Africa	Nigeria	http://www.malariajournal.com/content/9/1/335	Yes	Not Available	Not Available
Mwesigwa-2010	Mwesigwa J, Parikh S, McGee B, German P, Drysdale T, Kalyango JN, Clark TD, Dorsey G, Lindegardh N, Annerberg A, Rosenthal PJ, Kamya MR, Aweeka F	2010	Pharmacokinetics of artemether-lumefantrine and artesunate-amodiaquine in children in Kampala, Uganda.	ANTIMICROBIAL AGENTS AND CHEMOTHERAPY	54	1	52-29	The World Health Organization recommends the use of artemisinin-based combination therapies (ACTs) for the treatment of uncomplicated malaria. The two most widely adopted ACT regimens are artemether (AR)-lumefantrine (LR) (the combination is abbreviated AL) and amodiaquine (AQ)-artesunate (AS). Pharmacokinetic (PK) data informing the optimum dosing of these drug regimens is limited, especially in…	19841149	Africa	Uganda		Yes	Available	Excluded	Subset of Dorsey-2007 [PK Patients]
Smithuis-2010	Smithuis, F.;Kyaw, M. K.;Phe, O.;Win, T.;Aung, P. P.;Oo, A. P.;Naing, A. L.;Nyo, M. Y.;Myint, N. Z.;Imwong, M.;Ashley, E.;Lee, S. J.;White, N. J.	2010	Effectiveness of five artemisinin combination regimens with or without primaquine in uncomplicated falciparum malaria: an open-label randomised trial	The Lancet infectious diseases	10	10	673-81	BACKGROUND: Artemisinin-combination therapy (ACT) is recommended as first-line treatment of falciparum malaria throughout the world, and fixed-dose combinations are preferred by WHO; whether a single gametocytocidal dose of primaquine should be added is unknown. We aimed to compare effectiveness of four fixed-dose ACTs and a loose tablet combination of artesunate and mefloquine, and assess the ad…	20832366	Asia	Myanmar	http://www.thelancet.com/journals/laninf/article/PIIS1473-3099(10)70187-0/abstract	Yes	Available	Included
Whegang-2010	Whegang, S. Y.;Tahar, R.;Foumane, V. N.;Soula, G.;Gwet, H.;Thalabard, J. C.;Basco, L. K.	2010	Efficacy of non-artemisinin- and artemisinin-based combination therapies for uncomplicated falciparum malaria in Cameroon	Malaria journal	9	56	doi: 10.1186/1475-2875-9-56	BACKGROUND: The use of drug combinations, including non-artemisinin-based and artemisinin-based combination therapy (ACT), is a novel strategy that enhances therapeutic efficacy and delays the emergence of multidrug-resistant Plasmodium falciparum. Its use is strongly recommended in most sub-Saharan African countries, namely Cameroon, where resistance to chloroquine is widespread and antifolate r…	20170477	Africa	Cameroon	http://www.malariajournal.com/content/9/1/56	Yes	Not Available	Not Available
4ABC Study Group-2011	4ABC Study Group,The Four Artemisinin-Based Combinations Study Group	2011	A Head-to-Head Comparison of Four Artemisinin-Based Combinations for Treating Uncomplicated Malaria in African Children: A Randomized Trial	PLoS medicine	8	11	e1001119	BACKGROUND: Artemisinin-based combination therapies (ACTs) are the mainstay for the management of uncomplicated malaria cases. However, up-to-date data able to assist sub-Saharan African countries formulating appropriate antimalarial drug policies are scarce. METHODS AND FINDINGS: Between 9 July 2007 and 19 June 2009, a randomized, non-inferiority (10% difference threshold in efficacy at day 28) …	22087077	Africa	Multicentred	http://www.plosmedicine.org/article/info:doi/10.1371/journal.pmed.1001119	Yes	Available	Included
Gbotosho-2011a	Gbotosho, G. O.;Sowunmi, A.;Okuboyejo, T. M.;Happi, C. T.;Folarin, O. A.;Michael, O. S.;Adewoye, E. O.	2011	Therapeutic efficacy and effects of artemether-lumefantrine and artesunate-amodiaquine coformulated or copackaged on malaria-associated anemia in children with uncomplicated Plasmodium falciparum malaria in Southwest Nigeria	The American journal of tropical medicine and hygiene	84	5	813-9	The therapeutic efficacy and effects of artemether-lumefantrine (AL) and artesunate-amodiaquine co-formulated (AAcf) or co-packaged (AAcp) on malaria-associated anemia (MAA) were evaluated in 285 children < 12 years of age with uncomplicated Plasmodium falciparum malaria randomized to receive one of the three drug combinations. Fever and parasite clearance times were similar in all treatment grou…	21540395	Africa	Nigeria	http://www.ajtmh.org/content/84/5/813.short	Yes	Not Available	Not Available
Gbotosho-2011b	Gbotosho, G. O.;Sowunmi, A.;Happi, C. T.;Okuboyejo, T. M.	2011	Therapeutic efficacies of artemisinin-based combination therapies in Nigerian children with uncomplicated falciparum malaria during five years of adoption as first-line treatments	The American journal of tropical medicine and hygiene	84	6	936-43	The therapeutic efficacies of 3-day regimens of artesunate-amodiaquine and artemether-lumefantrine during 5 years of adoption as first-line treatments were evaluated in 811 </= 12-year-old malarious children. Compared with artemether-lumefantrine, amodiaquine-artesunate significantly reduced the proportion of children with fever and parasitemia 1 day after treatment (day 1; P < 0.008 for both). T…	21633031	Africa	Nigeria	http://www.ajtmh.org/content/84/6/936.abstract	Yes	Not Available	Not targetted	Pooled analysis
Ndiaye-2011	Ndiaye, JL; Faye, B; Gueye, A; Tine, R; Ndiaye, D; Tchania, C; Ndiaye, I; Barry, A; Cissé, B; Lameyre, V; Gaye, O	2011	Repeated treatment of recurrent uncomplicated Plasmodium falciparum malaria in Senegal with fixed-dose artesunate plus amodiaquine versus fixed-dose artemether plus lumefantrine: a randomized, open-label trial	Malaria journal	10	237	doi: 10.1186/1475-2875-10-237	BACKGROUND: The use of artemisinin-based combination therapy (ACT) is currently recommended for treating uncomplicated malaria. The objective was to assess the efficacy and safety of repeated administrations of two fixed-dose presentations of ACT--artesunate plus amodiaquine (ASAQ) and artemether-lumefantrine (AL)--in subsequent episodes of Plasmodium falciparum malaria. METHODS: A randomized com…	21838909	Africa	Senegal	http://www.malariajournal.com/content/10/1/237	Yes	Available	Included
Offianan-2011	Andre T Offianan, Serge B Assi, Aristide MA Coulibaly, Landry T N'guessan, Aristide A Ako, Florence K Kadjo, Moïse K San, Louis K Penali2	2011	Assessment of the efficacy of first-line antimalarial drugs after 5 years of deployment by the National Malaria Control Programme in Côte d'Ivoire	Open Access Journal of Clinical Trials	3	NA	67-76	Background: The emergence of artemisinin resistance has raised concerns that the most potent antimalarial drug may be under threat. Artesunate + amodiaquine (ASAQ) and artemether-lumefantrine (AL) are respectively the first- and second-line treatments for uncomplicated falciparum malaria in Côte d'Ivoire. A comparison of the efficacy and safety of these two drug combinations was necessary to make…	Not of Pubmed	Africa	Cote d'Ivoire		Yes	Available	Excluded	Missing PCR Results
Anvikar-2012	Anvikar, A.R.; Sharma, B.; Shahi, B.H.; Tyagi, P.K.; Bose, T.K.; Sharma, S.K.; Srivastava, P.; Srivastava, B.; Kiechel, J.R.; Dash, A.P.; Valecha, N.	2012	Artesunate-amodiaquine fixed dose combination for the treatment of Plasmodium falciparum malaria in India.	Malaria journal	11	97	doi: 10.1186/1475-2875-11-97	Background Artemisinin-based combination therapy (ACT) has been recommended for the treatment of falciparum malaria by the World Health Organization. Though India has already switched to ACT for treating falciparum malaria, there is need to have multiple options of alternative forms of ACT. A randomized trial was conducted to assess the safety and efficacy of the fixed dose combination of artesun…	22458860	Asia	India	http://www.malariajournal.com/content/11/1/97	Yes	Available	Included
De la Hoz Restrepo-2012	De la Hoz Restrepo, F; Porras Ramírez, A; Rico Mendoza, A; Córdoba, F; Rojas DP	2012	Artesunate + amodiaquine versus artemether-lumefantrine for the treatment of uncomplicated Plasmodium falciparum malaria in the Colombian Pacific region: a noninferiority trial.	Rev Soc Bras Med Trop.	45	6	732-8	INTRODUCTION: In Colombia, there are no published studies for the treatment of uncomplicated Plasmodium falciparum malaria comparing artemisinin combination therapies. Hence, it is intended to demonstrate the non-inferior efficacy/safety profiles of artesunate + amodiaquine versus artemether-lumefantrine treatments. METHODS: A randomized, controlled, open-label, noninferiority (Δ≤5%) clinical tri…	23295878	S.America	Colombia	http://www.scielo.br/scielo.php?script=sci_arttext&pid=S0037-86822012000600015&lng=en&nrm=iso&tlng=en	Yes	Not Available	Not Available
Dorkenoo-2012	Dorkenoo, M. A.;Barrette, A.;Agbo, Y. M.;Bogreau, H.;Kutoati, S.;Sodahlon, Y. K.;Morgah, K.	2012	Surveillance of the efficacy of artemetherlumefantrine and artesunate-amodiaquine for the treatment of uncomplicated Plasmodium falciparum among children under five in Togo, 2005-2009	Malaria journal	11	338	doi: 10.1186/1475-2875-11-338	ABSTRACT: BACKGROUND: Malaria remains a major public health problem in Togo. The national malaria control programme in Togo changed the anti-malarial treatment policy from monotherapy to artemisinin combination therapy in 2004. This study reports the results of therapeutic efficacy studies conducted on artemether-lumefantrine and artesunate-amodiaquine for the treatment of uncomplicated Plasmodiu…	23043495	Africa	Togo	http://www.malariajournal.com/content/11/1/338	Yes	Not Available	Not Available
Espie-2012	Espie, E.;Lima, A.;Atua, B.;Dorba, M.;Flevaud, L.;Sompwe, E. M.;Palma, U. P. P.;Guerin, P. J.	2012	Efficacy of fixed-dose combination artesunateamodiaquine versus artemether-lumefantrine for uncomplicated childhood plasmodium falciparum malaria in democratic republic of congo: a randomized non-inferiority trial	Malaria journal	11	174	doi: 10.1186/1475-2875-11-174	ABSTRACT: BACKGROUND: In 2005, the Democratic Republic of Congo (DRC) adopted artesunate and amodiaquine (ASAQ) as first-line anti-malarial treatment. In order to compare the efficacy of the fixeddose formulation ASAQ versus artemether-lumefantrine (AL), a randomized, non-inferiority open-label trial was conducted in Katanga. METHODS: Children aged six and 59 months with uncomplicated Plasmodium …	22631564	Africa	Democratic Republic of Congo	http://www.malariajournal.com/content/11/1/174/abstract	Yes	Available	Included
Faye-2012	Faye, B;Kuété, T; Kiki-Barro, CP; Tine, RC; Nkoa T, Ndiaye JL, Kakpo CA, Sylla K, Menan HE, Gaye O, Faye O, Same-Ekobo A, Moussa K	2012	Multicentre study evaluating the non-inferiority of the new paediatric formulation of artesunate/amodiaquine versus artemether/lumefantrine for the management of uncomplicated Plasmodium falciparum malaria in children in Cameroon, Ivory Coast and Senegal.	Malaria journal	11	433	doi: 10.1186/1475-2875-11-433	BACKGROUND: This multicentre study was carried out in Cameroon, Ivory Coast and Senegal to evaluate the non-inferiority of the new paediatric formulation of artesunate/amodiaquine (AS+AQ)(Camoquin-Plus Paediatric(R)) in suspension form versus artemether/lumefantrine (AL)(Coartem(R)) in the management of African children with uncomplicated falciparum malaria. METHODS: It was an open randomized tri…	23270636	Africa	Multicentred	http://www.malariajournal.com/content/11/1/433/abstract	Yes	Not Available	Not Available
Gbotosho-2012a	Gbotosho, G. O.;Sowunmi, A.;Okuboyejo, T. M.;Happi, C. T.;Folarin, O. O.;Adewoye, E. O.	2012	A Simple Dose Regimen of Artesunate and Amodiaquine Based on Age or Body Weight Range for Uncomplicated Falciparum Malaria in Children: Comparison of Therapeutic Efficacy With Standard Dose Regimen of Artesunate and Amodiaquine and Artemether-Lumefantrine	American journal of therapeutics	19	4	e122-31	A new dose regimen of artesunate and amodiaquine (NDRAA) based on age or body weight range was compared with standard dose regimen of artesunate and amodiaquine (SDRAA) calculated according to body weight and with fixed-dose artesunate-amodiaquine (FDAA) and artemether-lumefantrine (AL) in 304 children afflicted by malaria aged 15 years or younger. In initial comparison (n = 208), children on NDR…	21519221	Africa	Nigeria	http://journals.lww.com/americantherapeutics/pages/results.aspx?txtKeywords=doi:%2010.1097/MJT.0b013e318209e031	Yes	Not Available	Not Available
Gbotosho-2012b	Gbotosho, G. O.;Sowunmi, A.;Okuboyejo, T. M.;Happi, C. T.	2012	Oral Artesunate-Amodiaquine and Artemether-Lumefantrine in the Treatment of Uncomplicated Hyperparasitaemic Plasmodium falciparum Malaria in Children	Journal of tropical pediatrics	58	2	151-3	The therapeutic efficacy, changes in haematocrit and declines in parasitaemias were evaluated in 56 children with uncomplicated falciparum hyperparasitaemia after oral artesunate-amodiaquine or artemether-lumefantrine. All children recovered clinically within 2 days and without progression to severe malaria. Falls in haematocrit in the first 3 days after treatment began were similar and <5%. Decl…	21622538	Africa	Nigeria	http://tropej.oxfordjournals.org/content/early/2011/05/26/tropej.fmr045.abstract	Yes	Not Available	Not targetted	Hyperparasitaemic population; no PCR
Ratsimbasoa-2012	Ratsimbasoa, A.;Ravony, H.;Vonimpaisomihanta, J.A.;Raherinjafy, R.;Jahevitra, M.;Rapelanoro, R.;Rakotomanga, J.D.;Malvy, D.;Millet, P.;Ménard, D.	2012	Compliance, Safety, and Effectiveness of Fixed-Dose Artesunate-Amodiaquine for Presumptive Treatment of Non-Severe Malaria in the Context of Home Management of Malaria in Madagascar.	Am J Trop Med Hyg	86	2	203-210	Home management of malaria is recommended for prompt, effective antimalarial treatment in children less than five years of age. Compliance, safety, and effectiveness of the new fixed-dose artesunate-amodiaquine regimen used to treat suspected malaria were assessed in febrile children enrolled in a 24-month cohort study in two settings in Madagascar. Children with fever were asked to visit communi…	22302849	Africa	Madagascar	http://www.ajtmh.org/content/86/2/203.long	Yes	Not Available	Not targetted	Effectiveness study: no follow-up between d3 and d28
Sagara-2012	Sagara, I.;Fofana, B.;Gaudart, J.;Sidibe, B.;Togo, A.;Toure, S.;Sanogo, K.;Dembele, D.;Dicko, A.;Giorgi, R.;Doumbo, O. K.;Djimde, A. A.	2012	Repeated artemisinin-based combination therapies in a malaria hyperendemic area of mali: efficacy, safety, and public health impact	The American journal of tropical medicine and hygiene	87	1	50-56	Abstract. Artemisinin-based combination therapies (ACTs) are the first-line treatment of uncomplicated malaria. The public health benefit and safety of repeated administration of a given ACT are poorly studied. We conducted a randomized trial comparing artemether-lumefantrine, artesunate plus amodiaquine (AS+AQ) and artesunate plus sulfadoxine-pyrimethamine (AS+SP) in patients 6 months of age and…	22764291	Africa	Mali	http://www.ncbi.nlm.nih.gov/pmc/articles/PMC3391057/	Yes	Available	Included
Sowunmi-2012	Sowunmi, A.;Akinrinola, I. A.;Gbotosho, G. O.;Okuboyejo, T. M.;Happi, C. T.	2012	A Simple Dose Regimen of Artesunate and Amodiaquine Based on Arm Span- or Age Range for Childhood Falciparum Malaria: A Preliminary Evaluation	Journal of tropical pediatrics	58	4	263-8	A dose regimen of artesunate and amodiaquine based on arm span- or age range (DRAAAS), derived from a study of 1674 children, was compared with standard dose regimen of the same drugs calculated according to body weight (SDRAA) in 68 malarious children. Children on DRAAAS received 0.8-1.0 of artesunate/kg and 0.9-1.2 times amodiaquine/kg compared with those receiving SDRAA. Parasite and fever cle…	22052702	Africa	Nigeria	http://tropej.oxfordjournals.org/content/early/2011/11/02/tropej.fmr091.full	Yes	Not Available	Not Available
Thanh-2012	Thanh, N.;Trung, T.;Phong, N.;Quang, H.;Dai, B.;Shanks, G.;Chavchich, M.;Edstein, M.D.	2012	The efficacy and tolerability of artemisinin-piperaquine (Artequick(R)) versus artesunate-amodiaquine (CoarsucamTM) for the treatment of uncomplicated Plasmodium falciparum malaria in south-central Vietnam	Malaria journal	11	217	doi: 10.1186/1475-2875-11-217	ABSTRACT: BACKGROUND: In Vietnam, the artemisinin-based combination therapy (ACT) of dihydroartemisinin-piperaquine is currently used for first-line treatment of uncomplicated Plasmodium falciparum malaria. However, limited efficacy and tolerability data are available on alternative forms of ACT in Vietnam in case there is a reduction in the susceptibility of dihydroartemisinin-piperaquine. A stu…	22741618	Asia	Vietnam	http://www.malariajournal.com/content/pdf/1475-2875-11-217.pdf	Yes	Available	Excluded	Missing PCR Results
Ali-2013	Ali, I.M.; Netongo, P.M.; Atogho-Tiedeu, B.; Ngongang, E.O.; Ajua, A.; Achidi, E.A.; Mbacham, W.F.	2013	Amodiaquine-Artesunate versus Artemether-Lumefantrine against Uncomplicated Malaria in Children Less Than 14 Years in Ngaoundere, North Cameroon: Efficacy, Safety, and Baseline Drug Resistant Mutations in pfcrt, pfmdr1, and pfdhfr Genes.	Malar Res Treat	2013	234683	doi: 10.1155/2013/234683	Background. In Cameroon, both Artesunate-amodiaquine (AS/AQ) and artemether-lumefantrine (AL) are used as first-line treatment against uncomplicated malaria in line with the WHO recommendations. We compared the efficacy and safety of both therapeutic combinations and determined the prevalence of drug resistance conferring mutations in three parasite genes. Methods. One hundred and fifty acute mal…	24455414	Africa	Cameroon	http://www.hindawi.com/journals/mrt/2013/234683/	Yes	Not Available	Not Available
Charle-2013	Charle, P.;Berzosa, P.;de, L. A.;Raso, J.;Nseng, N. G.;Benito, A.	2013	Artesunate/Amodiaquine Malaria Treatment for Equatorial Guinea (Central Africa)	The American journal of tropical medicine and hygiene	88	6	1087-92	ABSRTACT The objectives of this study were: 1) to evaluate the safety and efficacy of combination artesunate (AS)/amodiaquine (AQ) therapy, and 2) to determine the difference between recrudescence and resistance. An in vivo efficacy study was conducted in Equatorial Guinea. A total of 122 children 6-59 months of age from two regional hospitals were randomized and subjected to a 28-day clinical an…	23530078	Africa	Equatorial Guinea	http://www.ajtmh.org/content/early/2013/03/21/ajtmh.12-0290.long	Yes	Not Available	Not Available
Lopera-Mesa-2013	Lopera-Mesa, T. M.;Doumbia, S.;Chiang, S.;Zeituni, A. E.;Konate, D. S.;Doumbouya, M.;Keita, A. S.;Stepniewska, K.;Traore, K.;Diakite, S. A.;Ndiaye, D.;Sa, J. M.;Anderson, J. M.;Fay, M. P.;Long, C. A.;Diakite, M.;Fairhurst, R. M.	2013	Plasmodium falciparum clearance rates in response to artesunate in Malian children with malaria: effect of acquired immunity	The Journal of infectious diseases	7	11	1655-63	Background. Artemisinin resistance, a long parasite clearance half-life in response to artemisinin, has been described in patients with Plasmodium falciparum malaria in southeast Asia. Few baseline half-lives have been reported from Africa, where artemisinins were recently introduced.Methods. We treated P. falciparum malaria in 215 Malian children aged 0.5-15 years with artesunate (0, 24, 48 hour…	23448727	Africa	Mali	http://jid.oxfordjournals.org/content/207/11/1655.long	Yes	Not Available	Not targetted	PCT Study
Nambei-2013	Nambei, WS; Lango, Yaya E; Pounguinza, S; Achonduh, O; Bogon, A; Lengande, R; Evehe, MS; Ekollo, Mbange AH; Mbacham, W.	2013	Efficacy and safety of antimalarial combinations for treatment of uncomplicated malaria in children in Bangui, Central African Republic	Med Sante Trop.	23	3	313-9	Abstract Objective. The aim of this study was to evaluate the efficacy and safety of three anti-malarial combinations - artemether-lumefantrine (A-L), amodiaquine-sulfadoxine-pyrimethamine (AQ-SP), and artesunate-amodiaquine (AQ-AS) - in the treatment of uncomplicated malaria in children younger than 5 years in Bangui, Central African Republic. Methodology. This study included 186 children aged 6…	24122669	Africa	Central Republic of Africa	http://www.jle.com/fr/revues/medecine/mst/e-docs/00/04/8D/D8/resume.phtml	Yes	Not Available	Not Available
Ndounga-2013	Ndounga, M.;Mayengue, P. I.;Casimiro, P. N.;Loumouamou, D.;Basco, L. K.;Ntoumi, F.;Brasseur, P.	2013	Artesunate-amodiaquine efficacy in Congolese children with acute uncomplicated falciparum malaria in Brazzaville	Malaria journal	12	53	doi: 10.1186/1475-2875-12-53	BACKGROUND: Congo-Brazzaville adopted artemisinin-based combination therapy (ACT) in 2006. Artesunate-amodiaquine (AS + AQ) and artemether-lumefantrine are the first-line and second-line anti-malarial drugs to treat uncomplicated Plasmodium falciparum malaria, respectively. The baseline efficacy of AS + AQ was evaluated from February to August 2005 in patients living in Brazzaville, the capital c…	23384005	Africa	Republic of Congo	http://www.malariajournal.com/content/12/1/53	Yes	Not Available	Not Available
Ojurongbe O-2013	Ojurongbe O, Lawal OA, Abiodun OO, Okeniyi JA, Oyeniyi AJ, Oyelami OA.	2013	Efficacy of artemisinin combination therapy for the treatment of uncomplicated falciparum malaria in Nigerian children.	J Infect Dev Ctries	7	12	975-82	INTRODUCTION: The development and spread of Plasmodium falciparum resistance to most commonly used antimalarials remain a major challenge in the control of malaria. Constant monitoring of drug efficacy is an important tool in establishing rational antimalarial drug policies. METHODOLOGY: A randomized comparative study was conducted at the Wesley Guild Hospital, Ilesa, Nigeria between February 201…	24334945	Africa	Nigeria	http://www.jidc.org/index.php/journal/article/view/24334945	Yes	Not Available	Not Available
Pasaribu-2013	Pasaribu, AP; Chokejindachai, W; Sirivichayakul, C; Tanomsing, N; Chavez, I; Tjitra, E; Pasaribu, S; Imwong, M; White, NJ; Dondorp, AM	2013	A Randomized Comparison of Dihydroartemisinin-Piperaquine and Artesunate-Amodiaquine Combined with Primaquine for Radical Treatment of Vivax Malaria in Sumatera, Indonesia	The Journal of infectious diseases	208	11	1906-13	Abstract Background. High prevalence of chloroquine resistant P. vivax in Indonesia, has shifted first-line treatment to artemisinin-based combination therapies (ACTs), combined with primaquine for radical cure. Which combination is most effective and safe, needs to be established.Methods. We conducted a prospective open-label randomized comparison of 14 days primaquine (0.25 mg base/kg) plus eit…	23926329	Asia	Indonesia	http://jid.oxfordjournals.org/content/early/2013/08/06/infdis.jit407.long	Yes	Not Available	Not targetted	P Vivax study
Sahr-2013	Sahr, F; Smith, S. J; Kamara, A; Warsame, M; Sillah, J; Swarray A	2013	ASSESSMENT OF THE THERAPEUTIC EFFICACY OF TWO ARTEMISININ-BASED COMBINATIONS IN THE TREATMENT OF UNCOMPLICATED FALCIPARUM MALARIA AMONG CHILDREN UNDER 5 YEARS IN FOUR DISTRICT HOSPITALS IN SIERRA LEONE	Sierra Leone J Biomed Res	5	1	4-8	Plasmodium falciparum has developed resistance to almost every class of antimalarial compounds. As a result of this, the World Health Organization has recommended artemisinin-based combination therapy as first line treatment for P. falciparum malaria. There is however need for the continuous monitoring of the efficacy of these antimalarials in order to provide timely information on trends of the …	NA	Africa	Sierra Leone	http://www.ajol.info/index.php/sljbr/article/view/97997	Yes	Not Available	Not Available
Schramm-2013a	Schramm, B; Valeh, P; Baudin, E; Mazinda, CS; Smith, R; Pinoges, L; Sundaygar, T; Zolia, YM; Jones, JJ; Comte, E; Bruneel, A; Branger, M; Jullien, V; Carn, G; Kiechel, JR; Ashley, EA; Guérin, PJ	2013	Tolerability and safety of artesunate-amodiaquine and artemether-lumefantrine fixed dose combinations for the treatment of uncomplicated Plasmodium falciparum malaria: two open-label, randomized trials in Nimba County, Liberia	Malaria journal	12	250	doi:10.1186/1475-2875-12-250	Background Safety surveillance of widely used artemisinin-based combination therapy (ACT) is essential, but tolerability data in the over five years age group are largely anecdotal. Methods Two open-label, randomized trials were conducted in Nimba County, Liberia: i) the main tolerability trial with 1,000 Plasmodium falciparum malaria patients aged over five years (Study-T), and, ii) an efficacy …	23866736	Africa	Liberia	http://www.malariajournal.com/content/12/1/250/abstract	Yes	Available	Not targetted	Subset of Schramm-2013b; Safety data
Schramm-2013b	Schramm, B; Valeh, P; Baudin, E; Mazinda, CS; Smith, R; Pinoges, L; Dhorda, M; Boum, Y 2nd; Sundaygar, T; Zolia, YM; Jones, JJ; Comte, E; Houzé, P; Jullien, V; Carn, G; Kiechel, JR; Ashley, EA; Guérin, PJ	2013	Efficacy of artesunate-amodiaquine and artemether-lumefantrine fixed-dose combinations for the treatment of uncomplicated Plasmodium falciparum malaria among children aged six to 59 months in Nimba County, Liberia: an open-label randomized non inferiority trial	Malaria journal	12	251	doi:10.1186/1475-2875-12-251	Background Prospective efficacy monitoring of anti-malarial treatments is imperative for timely detection of resistance development. The in vivo efficacy of artesunate-amodiaquine (ASAQ) fixed-dose combination (FDC) was compared to that of artemether-lumefantrine (AL) among children aged six to 59 months in Nimba County, Liberia, where Plasmodium falciparum malaria is endemic and efficacy data ar…	23866774	Africa	Liberia	http://www.malariajournal.com/content/12/1/251/abstract	Yes	Available	Included
Sowunmi-2013	Sowunmi, A; Gbotosho, GO; Happi, CT; Okuboyejo, TM; Sijuade, AO; Michael, OS; Adewoye, EO; Folarin, O.	2013	Therapeutic efficacy of artesunate-amodiaquine combinations and the plasma and saliva concentrations of desethylamodiaquine in children with acute uncomplicated Plasmodium falciparum malaria	American Journal of Therapeutics	20	1	48-56	Abstract: The treatment efficacy of artesunate-amodiaquine (AQ) coformulated or copackaged, and the plasma and saliva concentrations of desethylamodiaquine (DEAQ), the active metabolite of AQ, were evaluated in 120 and 7 children, respectively, with uncomplicated Plasmodium falciparum malaria treated with oral daily doses of the 2 formulations for 3 days. All children recovered clinically. Fever …	21192244	Africa	Nigeria	http://journals.lww.com/americantherapeutics/Abstract/2013/01000/Therapeutic_Efficacy_of_Artesunate_Amodiaquine.9.aspx	Yes	Not Available	Not Available
Sylla K-2013	Sylla K, Abiola A, Tine RC, Faye B, Sow D, Ndiaye JL, Ndiaye M, Lo AC, Folly K, Ndiaye LA, Gaye O.	2013	Monitoring the efficacy and safety of three artemisinin based-combinations therapies in Senegal: results from two years surveillance	BMC Infect Dis	13	598	doi: 10.1186/1471-2334-13-598	BACKGROUND: Malaria remains a major public health problem in developing countries. Then in these countries prompt access to effective antimalarial treatment such as Artemisinin based-Combination Therapies (ACT) proves to be an essential tool for controlling the disease. In Senegal, since 2006 a nationwide scaling up program of ACT is being implemented. In this context it has become relevant to mo…	24354627	Africa	Senegal	http://www.biomedcentral.com/1471-2334/13/598	Yes	Not Available	Not Available
Djallé-2014	Djallé D, Njuimo SP, Manirakiza A, Laganier R, Le Faou A, Rogier C	2014	Efficacy and safety of artemether + lumefantrine, artesunate + sulphamethoxypyrazine-pyrimethamine and artesunate + amodiaquine and sulphadoxine-pyrimethamine + amodiaquine in the treatment of uncomplicated falciparum malaria in Bangui, Central African Republic: a randomized trial.	Malaria journal	13	9	doi: 10.1186/1475-2875-13-9.	BACKGROUND:The efficacy of artemisinin-based combination therapy (ACT) has been established. The objective of the present study was to compare the efficacy and safety in the Central African Republic (CAR) of three commercially available artemisinin-based combinations, artemether + lumefantrine (AL), artesunate + sulphamethoxypyrazine-pyrimethamine (AS-SMP) and artesunate + amodiaquine (AS-AQ), wi…	24393479	Africa	Central African Republic		Yes	Available	Excluded	Missing Body Weight
Lui-2014	Liu Y, Hu C, Liu G, Jia J, Yu C, Zhu J, Zheng Q, Zhang KE	2014	A Replicate Designed Bioequivalence Study to Compare Two Fixed Dose Combination Products of Artesunate and Amodiaquine in Healthy Chinese Volunteers.	ANTIMICROBIAL AGENTS AND CHEMOTHERAPY	NA	NA	doi:10.1128/AAC.02617-14	Artesun-Plus® is a fixed-dose combination antimalarial agent containing artesunate and amodiaquine. The current study was conducted to compared the pharmacokinetic and safety profiles between Artesun-Plus® and the WHO designated comparator product Artesunate Amodiaquine Winthrop®. To overcome the high intra-subject variability of artesunate, the study applied a two-sequence and four-period crosso…	25070094	Asia	China		Yes	Not Available	Not Targetted	Study in Healthy Volunteers
Onyamboko-2014	Onyamboko AM, Fanello CI, Wongsaen K, Tarning J, Cheah PY, Tshefu KA, Dondorp AM, Nosten F, White NJ, Day NP.	2014	A randomized comparison of the efficacy and tolerability of three artemisinin-based combination treatments for children with acute falciparum malaria in The Democratic Republic of Congo.	ANTIMICROBIAL AGENTS AND CHEMOTHERAPY	NA	NA	doi:10.1128/AAC.02682-14	An open label, randomized controlled trial was carried out in 2011-12 in the Democratic Republic of Congo to test the efficacy, safety and tolerability of the artemisinin-based combination treatments dihydroartemisinin-piperaquine, amodiaquine-artesunate and artemether-lumefantrine. 684 children aged 3 to 59 months with uncomplicated Plasmodium falciparum malaria were randomly allocated to each s…	25001306	Africa	Democratic Republic of Congo		Yes	Not Available	Not Available
Tahar-2014	Tahar R, Almelli T, Debue C, Foumane Ngane V, Djaman Allico J, Whegang Youdom S, Basco LK5.	2014	Randomized Trial of Artesunate-Amodiaquine, Atovaquone-Proguanil, and Artesunate-Atovaquone-Proguanil for the Treatment of Uncomplicated Falciparum Malaria in Children	Journal of Infectious Diseases	NA	NA	doi: 10.1093/infdis/jiu341	BACKGROUND: Artemisinin-based combination therapies (ACTs) are recommended for the treatment of acute uncomplicated falciparum malaria in many malaria-endemic countries. Despite the emergence of artemisinin resistance, few alternative non-ACTs, including atovaquone-proguanil, are currently available. METHODS:Plasmodium falciparum-infected Cameroonian children ≤5 years old (n = 338) were randomly …	24943722	Africa	Cameroon		Yes	Not Available	Not Available
Falade-2014	Falade CO, Dada-Adegbola HO, Ogunkunle OO, Oguike MC, Nash O, Ademowo OG	2014	Evaluation of the comparative efficacy and safety of artemether-lumefantrine, artesunate-amodiaquine and artesunate-amodiaquine-chlorpheniramine (Artemoclo™) for the treatment of acute uncomplicated malaria in Nigerian children.	Medical Principles and Practice	NA	NA	204–211	OBJECTIVE:To evaluate the comparative efficacy and safety of artemether-lumefantrine (AL), artesunate-amodiaquine (ASAQ) and artesunate-amodiaquine-chlorpheniramine (AQC) for the treatment of acute uncomplicated malaria among Southwest Nigerian children.SUBJECTS AND METHODS: One hundred and sixty children aged 6 months to 14 years with acute uncomplicated malaria were randomized to AL (n = 53), A…	24732940	Africa	Nigeria		Yes	Not Available	Not Available
Tinto-2014	Tinto H, Diallo S, Zongo I, Guiraud I, Valea I, Kazienga A, Kpoda H, Sorgho H, Ouédraogo JB, Guiguemdé TR, D'Alessandro U.	2014	Effectiveness of artesunate-amodiaquine vs. artemether-lumefantrine for the treatment of uncomplicated falciparum malaria in Nanoro, Burkina Faso: a non-inferiority randomised trial.	Trop Med Int Health	19	4	469-75	OBJECTIVES: Artemisinin-based combination therapies (ACTs) are essential for the effective control of falciparum malaria in endemic countries. However, in most countries, such choice has been carried out without knowing their effectiveness when deployed in real-life conditions, that is, when treatment is not directly observed. We report here the results of a study assessing the effectiveness of t…	24494602	Africa	Burkina Faso		Yes	Not Available	Not Available
Scarsi-2014	Scarsi KK, Fehintola FA, Ma Q, Aweeka FT, Darin KM, Morse GD, Akinola IT, Adedeji WA, Lindegardh N, Tarning J, Ojengbede O, Adewole IF, Taiwo B, Murphy RL, Akinyinka OO, Parikh S.	2014	Disposition of amodiaquine and desethylamodiaquine in HIV-infected Nigerian subjects on nevirapine-containing antiretroviral therapy.	Journal of Antimicrobial Chemotherapy	NA	NA	1370–1376	OBJECTIVES:Artesunate plus amodiaquine is used for malaria treatment in regions with overlapping HIV endemicity. Co-administration of artesunate/amodiaquine with antiretroviral therapy (ART) may result in drug-drug interactions, but minimal data exist. This study evaluated the impact of nevirapine-based ART, containing a backbone of zidovudine and lamivudine, on the disposition of amodiaquine and…	24446424	Africa	Nigeria		Yes	Not Available	Not Targetted	Study in HIV patients [PK study] followed for 7 days
Gaye-2010*	Oumar Gaye, Jean Louis Ndiaye, Babacar Faye, Roger Tine, Sylla Khadime, Mamadou Sarifou Ba, Mbaye Pene, Doudou Sow	2010	Study on the efficacy of antimalarial drugs in the suburbs of Dakar in collaboration with the NMCP and the WHO	Unpublished	NA	NA	NA	NA	NA	Africa	Senegal	NA	No	Available	Included
Grandesso-2003*	Francesco Grandesso, Philippe Guerin, Birgit SCHRAMM, Loretxu PINOGES, Jean-Francois Etard	2003	Efficacy of chloroquine + sulfadoxine-pyrimethamine,artesunate + amodiquine and artesunate + sulfadoxine-pyrimethamine for the treatment of uncomplicated Plasmodium falciparum in Amudat, Uganda	Unpublished	NA	NA	NA	NA	NA	Africa	Uganda	NA	No	Available	Included
Juma-2005*	Elizabeth Juma	2005	Efficacy of co-adminsitered amodiaquine plus artesunateand artemether/lumefantrine for the treatment of uncomplicated falciparum malaria in children less than five years in different epidemiological settings in Kenya	Unpublished	NA	NA	NA	NA	NA	Africa	Kenya	NA	No	Available	Included
Laminou-2011*	Ibrahim Laminou	2011	Etude comparative randomisee, a double bras aveugle, de l'efficacite therapeutique et d'innocuite de l'artemether-lumefantrine et de l'artesunate-amodiaquine au niveau de site sentinelle de Gaya-Niger	Unpublished	NA	NA	NA	NA	NA	Africa	Niger	NA	No	Available	Included
Menan-2012*	Herve Menan	2012	2012-Côte d’Ivoire-Multisite--H.Menan	Unpublished	NA	NA	NA	NA	NA	Africa	Cote d'Ivoire	NA	No	Available	Included
Nikiema-2010*	Frederic Nikiema, Issaka Zongo, Fabrice Some, Jean-Bosco Ouedraogo	2012	Evolution of therapeutic efficacies of artemisinin-based combination therapies (ASAQ and AL) for treatment of uncomplicated falciparum malaria in Burkina Faso during five years of adoption as first-line treatments	Unpublished	NA	NA	NA	NA	NA	Africa	Burkina Faso	NA	No	Available	Included
Sanofi-2013*	Valerie Lameyre, François Bompart	2013	Ugandan FDC study	Unpublished	NA	NA	NA	NA	NA	Africa	Uganda	NA	No	Available	Included
Temu-2010*	Emmanuel Temu, Richard Allan	2010	Monitoring Therapeutic Efficacy of Artesunate-Amodiaquine FDC for treatment of uncomplicated falciparum malaria in Liberia	Unpublished	NA	NA	NA	NA	NA	Africa	Liberia	NA	No	Available	Included

## Sheet: Study Data
Accession Number	Reference	Country	Treatment arm	manufacturer	Supervision	Start year recruitment	End year recruitment	Number of patients with Pf/Pf mixed	Number of patients with Pv	<5yrs	5-15yrs	Adults	Pregnant Women	Length of follow up (days)	Published	pooled analysis	Comments
22087077	4ABC Study Group-2011	Multicentred	ASAQ3	Sanofi-Aventis	full	2007	2009	1002	0	1	0	0	0	180	Yes	Included
15040556	Abacassamo-2004	Mozambique	AS3 plus AQ3		partial	2002	2002	61	0	0	0	0	0	21	Yes	Not targetted	Two phase trial: First phase with 28 day follow up while second phase had 14 day follow up
18620577	Adjei-2008a	Ghana	AS3 plus AQ3	Mepha Ltd and Pfizer	full	2004	2006	116	0	1	1	0	0	28	Yes	Excluded	Missing PCR and Dosing Information
18779360	Adjei-2008b	Ghana	ASAQ3	Mepha Ltd and Pfizer	full	2004	2006	116	0	1	1	0	0	28	Yes	Excluded	Subset of Adjei-2008a (18620577): PK Patients
11978332	Adjuik-2002	Multicentred	AS3 plus AQ3	Sanofi-Synthélabo and Parke-Davis	full	1999	2000	470	0	1	1	0	0	28	Yes	Included
24455414	Ali-2013	Cameroon	AS3 plus AQ3		full	2007	2007	73	0	1	1	0	0	28	Yes	Not Available
22458860	Anvikar-2012	India	ASAQ3	Sanofi-Aventis	full	2007	2008	201	0	1	1	1	0	28	Yes	Included
19478248	Asih-2009	Indonesia	AS3 plus AQ3		full	2006	2006	103	0	1	1	1	0	28	Yes	Not Available
21194422	Ayede-2010	Nigeria	ASAQ3	Dafra Pharma ltd	full			250	0	1	1	0	0	28	Yes	Not Available
15078261	Barennes-2004	Burkina Faso	AS3 plus AQ3	Hoechst Marion Roussel and Sanofi Winthrop Amo	full	2001	2001	33	0	0	0	0	0	28	Yes	Included
17477865	Bonnet-2007	Guinea	AS3 plus AQ3	Guilin Pharmaceutical Works and Parke-Davis	full	2004	2005	110	0	1	0	0	0	28	Yes	Included
19664280	Bonnet-2009	Democratic Republic of Congo	AS3 plus AQ3	Sanofi Winthrop AMO and Pfizer	full	2003	2004	148	0	1	1	0	0	28	Yes	Excluded	Missing PCR Results
18005408	Brasseur-2007	Senegal	AS3 plus AQ3	Sanofi-Aventis	full	2000	2003	731	0	1	1	1	0	28	Yes	Excluded	Subset of Brasseur-2009
18005408	Brasseur-2007	Senegal	AS3 plus AQ3	Sanofi-Aventis	full/partial	2004	2005	235	0	1	1	1	0	28	Yes	Excluded	Subset of Brasseur-2009
19021893	Brasseur-2009	Senegal	ASAQ3	Sanofi-Aventis	full/partial	2000	2006	731	0	1	1	1	0	28	Yes	Included
19021893	Brasseur-2009	Senegal	ASAQ3	Sanofi-Aventis	full/partial	2000	2006	235	0	1	1	1	0	28	Yes	Included
16871329	Bukirwa-2006	Uganda	AS3 plus AQ3	Sanofi-Aventis and Parke-Davis, Pfizer	full	2004	2005	211	0	0	0	0	0	28	Yes	Included
23530078	Charle-2013	Equatorial Guinea	AS3 plus AQ3	Action Medeor and Holden Medical	full	2006	2006	122	0	1	0	0	0	28	Yes	Not Available
20689585	Clark-2010	Uganda	AS3 plus AQ3		full	2004	2008	404	0	1	1	0	0	28	Yes	Excluded	Subset of Dorsey-2007
23295878	De la Hoz Restrepo-2012	Colombia	ASAQ3	Sanofi-Aventis	full	2008	2009	105	0	0	0	1	0	28	Yes	Not Available
24393479	Djallé-2014	Central African Republic	ASAQ3	Sanofi-Aventis	Full	2008	2009	68	0	1	0	0	0	28	Yes	Excluded	Missing Body Weight
18337343	Djimde-2008	Mali	AS3 plus AQ3	Sanofi-Aventis	full	2002	2004	250	0	1	1	1	0	28	Yes	Excluded	Missing Dosing Plan
23043495	Dorkenoo-2012	Togo	AS3 plus AQ3	Sanofi Synthélabo and Hoechst Marion Roussel	full	2005	2009	485	0	1	0	0	0	28	Yes	Not Available
23043495	Dorkenoo-2012	Togo	AS3 plus AQ3	Sanofi-Aventis	full	2005	2009	166	0	1	0	0	0	28	Yes	Not Available
17519410	Dorsey-2007	Uganda	AS3 plus AQ3		full	2004	2006	113	0	1	1	0	0	28	Yes	Included
15941414	Durrani-2005	Afghanistan	AS3 plus AQ3	Mepha and Parke Davis	full	2002	2003	79	0	1	1	1	0	42	Yes	Not Targetted	PCR Not Carried Out
22631564	Espie-2012	Democratic Republic of Congo	ASAQ3	Sanofi-Aventis	full	2008	2009	156	0	1	0	0	0	42	Yes	Included
18346028	Falade-2008	Nigeria	AS3 plus AQ3	Sanofi-Synthelabo and Pfizer Pharmaceuticals Limited	full	2004	2005	66	0	1	1	0	0	28	Yes	Not Available
19469703	Faucher-2009	Benin	ASAQ3	Sanofi	partial	2007	2007	96	0	1	0	0	0	42	Yes	Included
17570848	Faye-2007	Senegal	AS3 plus AQ3		full	2002	2003	360	0	1	1	1	0	28	Yes	Excluded	Missing Dosing Table and Missing PCR Results
20214761	Faye-2010	Multicentred	AS3 plus AQ3	Pfizer Pharma	full	2007	2008	159	0	0	1	1	0	28	Yes	Included
23270636	Faye-2012	Multinational	AS3 plus AQ3	Pfizer Pharmaceutical Laboratories	full	2008	2009	249	0	1	1	0	0	28	Yes	Not Available
18574653	Fehintola-2008	Nigeria	AS3 plus AQ3		full	2006	2006	61	0	1	1	0	0	28	Yes	Not Available
21540395	Gbotosho-2011a	Nigeria	ASAQ3	Sanofi-Aventis	full	2009	2010	100	0	1	1	0	0	42	Yes	Not Available
21540395	Gbotosho-2011a	Nigeria	AS3 plus AQ3	Swiss Pharma	full	2009	2010	104	0	1	1	0	0	42	Yes	Not Available
21633031	Gbotosho-2011b	Nigeria	ASAQ3	Sanofi-Aventis	full	2005	2010	158	0	1	1	0	0	42	Yes	Not Targetted	Pooled analysis with previously published data
21633032	Gbotosho-2011b	Nigeria	AS3 plus AQ3	Swiss Pharma	full	2006	2011	328	0	2	2	1	1	43	Yes	Not Targetted	Pooled analysis with previously published data
21519221	Gbotosho-2012a	Nigeria	AS3 plus AQ3		NA	2010	2011	NA		1	1	0	0	42	Yes	Not Available
21622538	Gbotosho-2012b	Nigeria	ASAQ3	Sanofi-Aventis	full	2009	2011	12	0	1	1	0	0	42	Yes	Not Targetted	Hyperparasitaemic population; no PCR
21622538	Gbotosho-2012b	Nigeria	AS3 plus AQ3	Swiss Pharma	full	2009	2011	12	0	1	1	0	0	42	Yes	Not Targetted	Hyperparasitaemic population; no PCR
16827702	Grandesso-2006	Sierra Leone	AS3 plus AQ3	Sanofi Winthrop AMO and Pfizer	full	2004	2004	126	0	1	0	0	0	28	Yes	Included
15876443	Guthmann-2005	Angola	AS3 plus AQ3	Sanofi Winthrop and Parke Davis	full	2003	2003	97	0	1	0	0	0	28	Yes	Included
16837721	Guthmann-2006	Angola	AS3 plus AQ3	Sanofi and Park-Davis	full	2004	2004	69	0	1	0	0	0	28	Yes	Included
15869770	Hamour-2005	Sudan	AS3 plus AQ3	Sanofi and Park-Davis	full	2003	2003	80	0	1	0	0	0	28	Yes	Included
17366451	Hasugian-2007	Indonesia	AS3 plus AQ3	Guilin Pharmaceuticals and Aventis	full	2005	2005	0	166	1	1	1	0	42	Yes	Included
17244406	Ibrahium-2007	Sudan	AS3 plus AQ3	Dafra	full	2005	2005	48	0	0	0	0	0	28	Yes	Not Available
20368402	Jullien-2010	Kenya	ASAQ3	Sanofi-Aventis	full	2007	2009	26	0	0	0	1	0	28	Yes	Included
20368402	Jullien-2010	Kenya	AS3 plus AQ3		full	2007	2009	28	0	0	0	1	0	28	Yes	Included
17996121	Kabanywanyi-2007	Tanzania	AS3 plus AQ3		full	2004	2004	65	0	0	0	0	0	28	Yes	Not Available
16766006	Karema-2006	Rwanda	AS3 plus AQ3	Sanofi	full	2003	2004	253	0	1	1	0	0	28	Yes	Included
19128455	Kayentao-2009	Mali	AS3 plus AQ3		full	2005	2006	133	0	1	0	0	0	28	Yes	Included
19099594	Kobbe-2008	Ghana	AS3 plus AQ3	Sanofi-Aventis	partial	2006	2007	117	0	1	0	0	0	28	Yes	Not Available
16054584	Koram-2005	Ghana	AS3 plus AQ3		full	2003	2003	54	0	1	0	0	0	28	Yes	Not Available
19180204	Koram-2008	Ghana	AS3 plus AQ3		full	2005	2006	540	0	1	0	0	0	28	Yes	Not Targetted	PCR results not carried out for this priliminary report
23448727	Lopera-Mesa-2013	Mali	AS3 plus AQ3		full	2010	2011	215	0	1	1	0	0	3	Yes	Not Targetted	<28 days follow up [ Patients followed up for 3 days, Parasite Clearance Study]
18547415	Maiteki-Sebuguzi-2008	Uganda	AS3 plus AQ3	Sanofi-Aventis and Parke-Davis	partial	2004	2007	133	0	1	1	0	0	42	Yes	Not Targetted	Active follow-up up to 14 days
16163624	Martensson-2005	Tanzania	AS3 plus AQ3	Mepha and Roussel	full	2002	2003	207	0	1	0	0	0	42	Yes	Included
17519010	Menard-2007	Madagascar	AS3 plus AQ3		full	2006	2006	83	0	1	1	0	0	28	Yes	Excluded	Subset of Menard-2008 Study
18394169	Menard-2008	Madagascar	AS3 plus AQ3		full	2006	2007	346	0	1	1	0	0	28	Yes	Included
16704735	Meremikwu-2006	Nigeria	AS3 plus AQ3		full	2004	2004	59	0	1	0	0	0	14	Yes	Not Targetted	<28 days follow up [14 day follow up study]
21092220	Michael-2010	Nigeria	AS3 plus AQ3		full			96	0	1	1	0	0	42	Yes	Not Available
15850631	Mutabingwa-2005	Tanzania	AS3 plus AQ3	Sanofi	partial	2002	2004	515	0	1	0	0	0	28	Yes	Excluded	Missing Dosing Plan
19352498	Mutabingwa-2009	Tanzania	AS3 plus AQ3		full	2004	2006	83	0	0	0	1	1	28	Yes	Not Targetted	Study in pregnant women
19841149	Mwesigwa-2010	Uganda	ASAQ3	NA		2004	2008	21	0	1	1	0	0	NA	Yes	Excluded	Subset of Dorsey-2007 [PK Patients]
24122669	Nambei-2013	Central Republic of Africa				2010	2010	60	0	1	0	0	0	28	Yes	Not Available
15189457	Ndayiragije-2004	Burundi	AS3 plus AQ3	Mepha and Sedapharm	full	2001	2002	153	0	1	0	0	0	14	Yes	Not Targetted	Patients followed up to 14 days (290/295 patients followed up only up to 14 days)
18205945	Ndiaye-2008	Multicentred	AS3 plus AQ3	Sanofi	full	2005	2005	161	0	0	0	0	0	14	Yes	Not Targetted	<28 days follow up [14 day follow up study]
18205945	Ndiaye-2008	Multicentred	AS3 plus AQ3	Sanofi	full	2005	2005	155	0	0	0	0	0	14	Yes	Not Targetted	<28 days follow up [14 day follow up study]
19505304	Ndiaye-2009	Multicentred	ASAQ3	Sanofi-Aventis	full	2006	2006	313	0	1	1	1	0	28	Yes	Included
19505304	Ndiaye-2009	Multicentred	ASAQ3	Sanofi-Aventis	full	2006	2006	316	0	1	1	1	0	28	Yes	Included
21838909	Ndiaye-2011	Senegal	ASAQ3	Sanofi-Aventis	full	2007	2009	184	0	1	1	1	0	28	Yes	Included
23384005	Ndounga-2013	Republic of Congo	AS3 plus AQ3	Sanofi-Aventis	full	2005	2005	197	0	1	1	1	0	28	Yes	Not Available
18817597	Oduro-2008	Ghana	AS3 plus AQ3	Ipca Laboratories	full	2005	2006	150	0	1	1	0	0	28	Yes	Not Available
18817597	Oduro-2008	Ghana	AS3 plus AQ3	Ipca Laboratories	unsupervised	2005	2006	151	0	1	1	0	0	28	Yes	Not Available
Not of Pubmed	Offianan-2011	Cote d'Ivoire	ASAQ3	Sanofi-Aventis	Full	2008	2009	128	0	1	0	0	0	28	Yes	Excluded	Missing PCR Results
24334945	Ojurongbe O-2013	Nigeria	ASAQ3	Ipca	full	2010	2011	81	0	1	1	0	0	28	Yes	Not Available
17328806	Osorio-2007b	Colombia	AS3 plus AQ3	Sanofi	full	2000	2004	42	0	1	1	1	0	28	Yes	Included
18575626	Owusu-Agyei-2008	Ghana	AS3 plus AQ3	Sanofi-Aventis	full	2005	2006	178	0	1	1	0	0	28	Yes	Not Available
17352806	Oyakhirome-2007	Gabon	AS3 plus AQ3	Sanofi Synthélabo	full	2004	2005	48	0	1	0	0	0	28	Yes	Not Targetted	Patients followed up on day2 and day28 only
17352806	Oyakhirome-2007	Gabon	AS3 plus AQ3	Sanofi Synthélabo	unsupervised	2004	2005	41	0	1	0	0	0	28	Yes	Not Targetted	Patients followed up on day2 and day28 only
23926329	Pasaribu-2013	Indonesia	ASAQ3 + PQ	Guilin Pharmaceuticals	full	2010	2012	0	167	1	1	1	0	42	Yes	Not Targetted	P Vivax study
22302849	Ratsimbasoa-2012	Madagascar	ASAQ3	Sanofi-Aventis	partial	2008	2009	375	0	1	0	0	0	730	Yes	Not Targetted	Effectiveness study: no follow-up between d3 and d28
15482401	Rwagacondo-2004	Rwanda	AS3 plus AQ3	Dafra	full	2002	2002	158	0	1	0	0	0	28	Yes	Included
22764291	Sagara-2012	Mali	AS3 plus AQ3	Sanofi-Aventis	full	2005	2007	260	0	1	1	1	0	28	Yes	Included
N/A	Sahr-2013	Sierra Leone			full			109	0	1	0	0	0	28	Yes	Not Available
23866736	Schramm-2013a	Liberia	ASAQ3	Sanofi-Aventis	full	2008	2009	498	0	1	1	1	0	42	Yes	Not targetted	Subset of Schramm-2013b; Safety data
23866774	Schramm-2013b	Liberia	ASAQ3	Sanofi-Aventis	full	2008	2009	150	0	1	0	0	0	42	Yes	Included
20166428	Sinou-2009	Democratic Republic of Congo	ASAQ3	TRIMALACT	full	2007	2007	13	0	0	0	1	0	28	Yes	Included
19291301	Sirima-2009	Burkina Faso	AS3 plus AQ3	Sanofi-Aventis	full	2004	2006	375	0	1	0	0	0	28	Yes	Included
19291301	Sirima-2009	Burkina Faso	ASAQ3	Sanofi-Aventis	full	2004	2006	375	0	1	0	0	0	28	Yes	Included
20832366	Smithuis-2010	Myanmar	ASAQ3 + PQ	Sanofi-Aventis	partial	2008	2009	71	0	1	1	1	0	63	Yes	Included
20832366	Smithuis-2010	Myanmar	ASAQ3	Sanofi-Aventis	partial	2008	2009	84	0	1	1	1	0	63	Yes	Included
16262741	Sowunmi-2005	Nigeria	AS3 plus AQ3	Ipca Pharmaceutical	full	2004	2004	104	0	1	1	0	0	28	Yes	Not Available
17325222	Sowunmi-2007	Nigeria	AS3 plus AQ3		full	2005	2006	120	0	1	1	0	0	35	Yes	Not Targetted	PCR Not Carried Out
22052702	Sowunmi-2012	Nigeria	AS3 plus AQ3		full	2010	2011	1674	0	1	1	0	0	42	Yes	Not Available
22052702	Sowunmi-2012	Nigeria	AS3 plus AQ3		full	2010	2011	68	0	1	1	0	0	42	Yes	Not Available
21192244	Sowunmi-2013	Nigeria	AS3 plus AQ3					7	0					28	Yes	Not Available
21192244	Sowunmi-2013	Nigeria	ASAQ3					120	0					28	Yes	Not Available
15567011	Staedke-2004	Uganda	AS3 plus AQ3		full	2002	2003	139	0	0	0	0	0	28	Yes	Included
17002724	Swarthout-2006	Democratic Republic of Congo	AS3 plus AQ3		full	2004	2004	90	0	1	0	0	0	28	Yes	Included
24354627	Sylla K-2013	Senegal	ASAQ3	Sanofi-Aventis	full	2011	2012	180	0	1	1	1	0	28	Yes	Not Available
17568549	Tall-2007	Comoros	AS3 plus AQ3		full	2003	2003	56	0	0	0	0	0	14	Yes	Not Targetted	<28 days follow up [14 day follow up study]
19320869	Thanh-2009	Vietnam	AS3 plus AQ3	Namha Pharmaceutical Joint Stock Company and Sunward Pharmaceutical Pty Ltd	full	2006	2007	56	0	0	0	0	0	42	Yes	Not Available
22741618	Thanh-2012	Vietnam	ASAQ3	Sanofi-Aventis	full	2008	2009	65	0	0	1	1	0	42	Yes	Excluded	Missing PCR Results
19187521	Thwing-2009	Kenya	AS3 plus AQ3	Cosmos Pharmaceuticals Limited and Pfizer	full	2007	2007	110	0	1	0	0	0	28	Yes	Included
15730557	van den Broek-2005	Sudan	AS3 plus AQ3		full	2003	2004	134	0	1	0	0	0	42	Yes	Excluded	Missing dosing plan
17125496	van den Broek-2006	Republic of Congo	AS3 plus AQ3	Sanofi and Parkes Davis/Pfizer	full	2004	2004	101	0	1	0	0	0	28	Yes	Included
19026606	Warsame-2009	Somalia	AS3 plus AQ3		full	2003	2006	198	0	1	1	0	0	28	Yes	Not Available
20170477	Whegang-2010	Cameroon	AS3 plus AQ3		full	2003	2007	186	0	1	0	0	0	28	Yes	Not Available
16033307	Yeka-2005	Uganda	AS3 plus AQ3		full	2002	2004	731	0	0	0	0	0	28	Yes	Included
18286187	Zoungrana-2008	Burkina Faso	AS3 plus AQ3	Guilin Pharmaceuticals Co., Ltd. And ??	full	2006	2006	61	0	0	1	0	0	28	Yes	Not Targetted	Methylene Blue Study
19698172	Zwang-2009	Multicentred	ASAQ3	Various	full	1999	2006	N/A	0	1	1	NA	0	28	Yes	Not Targetted	Pooled Analysis
25070094	Lui-2014	China	ASAQ	Guilin Pharmaceutics & Sanofi-Aventis	Full	NA	NA	36	0	0	0	1	0	3	Yes	Not Targetted	Study in Healthy Volunteers; PK study
25001306	Onyamboko-2014	Democratic Republic of Congo	ASAQ	Sanofi Aventis	Full	2011	2012	228	0	1	0	0	0	42	Yes	Not Available
24943722	Tahar-2014	Cameroon	ASAQ	Dafra and Pfizer	Full	2008	2009	70	0	1	0	0	0	28	Yes	Not Available
24732940	Falade-2014	Nigeria	ASAQ	Pfizer	Full	NA	NA	53	0	1	1	0	0	42	Yes	Not Available
24494602	Tinto-2014	Burkina Faso	ASAQ	Sanofi Aventis	Partial	2008	2010	170	0	1	0	0	0	42	Yes	Not Available
24446424	Scarsi-2014	Nigeria	ASAQ	Dart	NA	2009	2010	11	0	NA	NA	NA	0	7	Yes	Not Targetted	Study in HIV patients [PK study] followed for 7 days
Unpublished	Gaye-2010*	Senegal	ASAQ3	Sanofi-Aventis	full	2010	2010	130	0	1	1	1	0	42	No	Included
Unpublished	Grandesso-2003*	Uganda	AS3 plus AQ3	Sanofi-Parke Davis	full	2003	2003	106	0	1	0	0	0	28	No	Included
unpublished	Juma-2005*	Kenya	AS3 plus AQ3	Sanofi and Hoechst M. Roussel	full	2004	2005	201	0	1	0	0	0	28	No	Included
Unpublished	Laminou-2011*	Niger	ASAQ3	Sanofi-Aventis	partial	2011	2011	80	0	1	1	0	0	28	No	Included
Unpublished	Menan-2012*	Cote d'Ivoire	ASAQ3	Sanofi-Aventis	full	2012	2012	146	0	1	1	1	0	28	No	Included
Unpublished	Nikiema-2010*	Burkina Faso	ASAQ3	Sanofi-Aventis	full	2006	2010	532	0	1	1	1	0	28	No	Included
Unpublished	Sanofi-2013*	Uganda	ASAQ3	Sanofi-Aventis	full	2008	2008	208	0	1	0	0	0	42	No	Included
Unpublished	Temu-2010*	Liberia	ASAQ3	Sanofi-Aventis	full	2010	2011	102	0	1	0	0	0	28	No	Included

## Sheet: Dosing schedule
Reference	Formulation	Manufacturer	Adults Tablet Contents	Paediatric Tablet Contents	Calculation of Total Doses	Dosing Schedule	Schedule	Total target dose of AS over 3 days (mg/kg)	Total target dose of AQ over 3 days (mg/kg)	comments
4ABC Study Group-2011	Coarsucam	Sanofi-Aventis	100 mg AS/270 mg AQ	PAED1: 25 mg AS/67.5 mg; PAED2: 50 mg AS/135 mg AQ	Per Protocol	<9 kg: 1 PAED1 tablet; 9 to 17.9 kg: 1 PAED2 tablet; 18 to 35.9 kg: 1 adult tablet	once daily for 3 days	12	30
Adjuik-2002	Arsumax plus Camoquin	Sanofi-Synthélabo and Parke-Davis	50 mg AS and 200 mg AQ	-	Tablets	See Further Dosing Table	once daily for 3 days	12	30
Anvikar-2012	Coarsucam	Sanofi-Aventis	100 mg AS/270 mg AQ	PAED1: 25 mg AS/67.5 mg	Per Protocol	6 to 11 months: 1 PAED1 tablet; 1 to 5 years: 2 PAED1 tablets; 6 to 13 years: 1 adult tablet; ≥ 14 years: 2 adult tablets	once daily for 3 days	12	30
Barennes-2004	Arsumax and Flavoquine	Sanofi Winthrop Amo, Gentilly, France & Hoechst Marion Roussel	50 mg AS and 200 mg AQ	-	Per Protocol	See Further Dosing Table	once daily for 3 days	12	30
Bonnet-2007	Arsumax and Camoquin	Guilin Pharmaceutical Works and Parke-Davis	50 mg AS and 200 mg AQ	-	Per Protocol	See Further Dosing Table	once daily for 3 days	12	30
Brasseur-2011	Arsumax and Flavoquine	Sanofi-Aventis	50 mg AS and 153 mg AQ	-	Per Protocol	AQ dosing: <1y: 1/2 tablet; 1-<6y: 1 tablet and 6-<13y: 2 tablets. AS dosing: <1 y: 1/2 tablet; 1-<6y: 1 tablet; 6-<13y: 2 tablet, 13-<100y: 4 tablets	once daily for 3 days	N/A	N/A
Bukirwa-2006	Arsumax and Camoquin	Sanofi-Aventis and Parke-Davis, Pfizer	50 mg AS and 200 mg AQ	-	Per Protocol	See Further Dosing Table	once daily for 3 days	12	25
Dorsey-2007	Arsumax and Camoquin	Sanofi-Aventis and Pfizer	50 mg AS and 200 mg AQ	-	Per Protocol	See Further Dosing Table	once daily for 3 days	12	25
Espie-2012	ASAQ Winthrop	Sanofi-Aventis	-	PAED1: 25 mg AS/67.5 mg; PAED2: 50 mg AS/135 mg AQ	Tablets	5 to 8.9 kg: 1 PAED1 tablet; 9 to 17.9 kg: 1 PAED2 tablet	once daily for 3 days	12	30
Faucher-2009	Coarsucam	Sanofi-Aventis	100 mg AS/270 mg AQ	PAED1: 25 mg AS/67.5 mg; PAED2: 50 mg AS/135 mg AQ	Per Protocol	5 to 9 kg: 1 PAED1 tablet; >9 to 18 kg: 1 PAED2 tablet; >18kg: 1 adult tablet	once daily for 3 days	12	30
Faye-2010	Camoquin Plus	Pfizer	100 mg AS/300 mg AQ	PAED1: 100 mg AS/300 mg AQ	Per Protocol	7 yo 14 yrs: 1 PEAD1 tablet; 14 to 100 years: 2* PEAD1 tablets	once daily for 3 days	N/A	N/A
Gaye-2010b*	Coarsucam	Sanofi-Aventis	100 mg AS/270 mg AQ	PAED1: 25 mg AS/67.5 mg; PAED2: 50 mg AS/135 mg AQ	Per Protocol	<9 kg: 1 PAED1 tablet; 9 to 17.9 kg: 1 PAED2 tablet; 18 to 35.9 kg: 1 adult tablet	once daily for 3 days	12	30
Grandesso-2003*	Arsumax plus Camoquin	Sanofi and Park-Davis	50 mg AS and 200 mg AQ	-	Per Protocol	See Further Dosing Table	once daily for 3 days	12	30
Grandesso-2006	Arsumax and Camoquin	Sanofi Winthrop AMO and Pfizer	50 mg AS and 200 mg AQ	-	Per Protocol	See Further Dosing Table	once daily for 3 days	12	30
Guthmann-2005	Arsumax plus Camoquin	Sanofi Winthrop and Parke Davis	50 mg AS and 200 mg AQ	-	Per Protocol	See Further Dosing Table	once daily for 3 days	12	30
Guthmann-2006	Arsumax and Camoquin	Sanofi Winthorp AMO and Pfizer	50 mg AS and 200 mg AQ		Per Protocol	See Further Dosing Table	once daily for 3 days	12	30
Hamour-2005	Arsumax plus Camoquin	Sanofi and Park-Davis	50 mg AS and 200 mg AQ	-	Per Protocol	See Further Dosing Table	once daily for 3 days	12	30
Hasugian-2007	Arsumax and Flavoquine	Guilin Pharmaceuticals and Aventis	50 mg AS and 200 mg AQ	-	Tablets	See Further Dosing Table	once daily for 3 days	12	30
Jullien-2010	arsucam	Sanofi-Aventis	50 mg AS and 153 mg AQ	-	Tablets	AQ dosing : 4 tablets/day for all weight ; AS dosing: 4 tablets/day for all weight	once daily for 3 days	12	30
Jullien-2010	Coarsucam	Sanofi-Aventis	100 mg AS/270 mg AQ	-	Tablets	2 tablets/day foo all patients	once daily for 3 days	N/A	N/A
Juma-2005*	Arsumax and Flavoquine	Sanofi and Hoechst Marion Roussel	50 mg AS and 200 mg AQ		Tablets	See Further Dosing Table	once daily for 3 days	12	30
Karema-2006	Arsumax	Sanofi-Aventis	50 mg AS and 200 mg AQ	-	Tablets	AQ Dosing <15 kg: 3/4 tablets; 15-<120 kg: 1 tablet; 20-<25 kg: 1.25 tablets. AS Dosing: <15 kg: 1 tablet, 15-<20 kg: 1/5 tablet, 20-<25 kg: 2 tablets	once daily for 3 days	12	30
Kayentao-2009	-	-	50 mg AS and 153 mg AQ	-	Tablets	AQ Dosing: <10 kg: 100 mg/daily; 10-<15 kg: 150 mg/daily;15-<25 kg: 200 mg/daily. AS Dosing: <7 kg: 25 mg/daily; 7-<13 kg: 50 mg/daily; 13-<20 kg: 75 mg/daily; 20-<25 kg: 100 mg/daily	once daily for 3 days	12	30
Laminou-2011*	-	Sanofi-Aventis	100 mg AS/270 mg AQ	PAED1: 25 mg AS/67.5 mg; PAED2: 50 mg AS/135 mg AQ	Per Protocol	<9 kg: 1 PAED1 tablet; 9 to 17.9 kg: 1 PAED2 tablet; 18 to 35.9 kg: 1 adult tablet; ≥ 36 kg: 2 adult tablets	once daily for 3 days	12	30
Martensson-2005	Plasmotrim and Flavoquin	Mepha and Roussel	100 mg AS and 153 mg AQ	-	Per Protocol	AQ dosing: <10 kg; 1/2 tablet; 10-20 kg; 1 tablet. AS dosing: <10 kg: 1/4 tablet, 10-20 kg; 1/2 tablets	once daily for 3 days	12	30
Menan-2012*	-	Sanofi-Aventis	100 mg AS/270 mg AQ	PAED1: 25 mg AS/67.5 mg; PAED2: 50 mg AS/135 mg AQ	Per Protocol	<9 kg: 1 PAED1 tablet; 9 to 17.9 kg: 1 PAED2 tablet; 18 to 35.9 kg: 1 adult tablet; ≥ 36 kg: 2 adult tablets	once daily for 3 days	12	30
Ménard-2008	-	-	50 mg AS and 200 mg AQ	-	Tablets	AS and AQ Dosing : 6-<10 kg: 1 tablet; 10-21 kg: 1.5 tablets; 21-<41 kg: 2 tablets: 41-5<54 kg: 4 tablets	once daily for 3 days	12	30
Ndiaye-2009 (once-daily arm)	Coarsucam	Sanofi-Aventis	-	PAED1: 25 mg AS/67.5 mg; PAED2: 50 mg AS/135 mg AQ	Per Protocol	10-<15 kg: 1 X 135 mg tablet/day, 15-<18 kg: 2 X67.5 mg tabelts/day; 18-<35kg: 2 X 135 mg tablets/day ; 36-<100 kg: 4 X 135 mg tablets/day	once daily for 3 days	12	30
Ndiaye-2009 (twice-daily arm)	Coarsucam	Sanofi-Aventis	-	PAED1: 25 mg AS/67.5 mg; PAED2: 50 mg AS/135 mg AQ	Per Protocol	10-<18 kg: 2 X 1 tablets of 67.5 mg tablet/day; 18- <35 kg: 2 X 2 tablets of 67.5 tablets/day; 36-<100 kg: 2 X 4 tablets of 67.5 tablets/day	twice daily for 3 days	12	30	Daily doses given 8 hrs apart
Ndiaye-2011	Coarsucam	Sanofi-Aventis	100 mg AS/270 mg AQ	PAED1: 25 mg AS/67.5 mg; PAED2: 50 mg AS/135 mg AQ	Tablets	<9 kg: 1 PAED1 tablet; 9 to 17.9 kg: 1 PAED2 tablet; 18 to 35.9 kg: 1 adult tablet	once daily for 3 days	12	30
Ndiaye-2011	Coarsucam	Sanofi-Aventis	101 mg AS/270 mg AQ	PAED1: 25 mg AS/67.5 mg; PAED2: 50 mg AS/135 mg AQ	Tablets	6 to <9 kg: 1 PAED1 tablet; 9 to <18 kg: 1 PAED2 tablet; >=18 kg: 1 adult tablet	once daily for 3 days	12	30
Nikiema-2010*	Coarsucam	Sanofi-Aventis	100 mg AS/270 mg AQ	PAED1: 25 mg AS/67.5 mg; PAED2: 50 mg AS/135 mg AQ	Per Protocol	<9 kg: 1 PAED1 tablet; 9 to 17.9 kg: 1 PAED2 tablet; 18 to 35.9 kg: 1 adult tablet	once daily for 3 days	12	30
Osorio-2007b	Arsumax and Camoquin	Sanofi	200 mg of AQ	-	Tablets	See Further Dosing Table	once daily for 3 days	12	30
Rwagacondo-2004	-	Dafra	50 mg AS and 200 mg AQ	-	Per Protocol	See Further Dosing Table	once daily for 3 days	12	30
Sagara-2012	Arsucam	Sanofi-Aventis	50 mg AS and 200 mg AQ	-	Per Protocol	AS and AQ Dosing : <10 kg: 1/2 tablet; 10-21 kg: 1 tablet; 21-<40 kg: 2 tablets: 40-<100 kg: 4 tablets	once daily for 3 days	12	30
Sanofi-2013*	Coarsucam	Sanofi-Aventis	100 mg AS/270 mg AQ	PAED1: 25 mg AS/67.5 mg; PAED2: 50 mg AS/135 mg AQ	Per Protocol	<9 kg: 1 PAED1 tablet; 9 to 17.9 kg: 1 PAED2 tablet; 18 to 35.9 kg: 1 adult tablet	once daily for 3 days	12	30
Schramm-2013b	ASAQ Winthrop	Sanofi-Aventis	100 mg AS/270 mg AQ	PAED1: 25 mg AS/67.5 mg; PAED2: 50 mg AS/135 mg AQ	Per Protocol	5 to <9 kg: 1 PAED1 tablet; 9 to <18 kg: 1 PAED2 tablet; 18 to 36 kg: 1 adult tablet; ≥ 36 kg: 2 adult tablets	once daily for 3 days	12	30
Sinou-2009	TRIMALACT (Fixed)	Saokim Pharmaceuticals Co	100 mg AS and 300 mg AQ	-	Per Protocol	2 tablets/day	once daily for 3 days	N/A	N/A
Sirima-2009	Arsucam	Sanofi-Aventis	-	25 mg of AS/67.5 mg of AQ	Tablets	< 12 months: 1 tablet; 12 to 60 months: 2 tablets	once daily for 3 days	12	30
Sirima-2009	Arsumax and Flavoquine	Sanofi-Aventis	-	50 mg AS and 153 mg AQ	Tablets	AQ Dosing: < 1y: 1/2 tablet; 1-<5 y: 1 tablet. AS Dosing: <1 y: 1/2tablet, 1-<5 y: 1 tablet	once daily for 3 days	12	30
Smithuis-2010	Artesunate Amodiaquine Winthrop	Sanofi Aventis	100 mg AS/270 mg AQ	PAED1: 25 mg AS/67.5 mg; PAED2: 50 mg AS/135 mg AQ	Per Protocol	<9 kg: 1 PAED1 tablet; 9 to 17.9 kg: 1 PAED2 tablet; 18 to 35.9 kg: 1 adult tablet	once daily for 3 days	12	32.4
Staedke-2004	-	Sanofi-Pfizer	50 mg AS and 200 mg AQ	-	Per Protocol	See Further Dosing Table	once daily for 3 days	12	25
Swarthout-2006	-	Not Stated	50 mg AS and 200 mg AQ	-	Tablets	See Further Dosing Table	once daily for 3 days	N/A	N/A
Temu-2010*	Artesunate Amodiaquine Winthrop	Sanofi-Aventis	100 mg AS/270 mg AQ	PAED1: 25 mg AS/67.5 mg; PAED2: 50 mg AS/135 mg AQ	Per Protocol	5 to <9 kg: 1 PAED1 tablet; 9 to <18 kg: 1 PAED2 tablet; >=18 kg: 1 adult tablet	once daily for 3 days	12	30
Thwing-2009	-	Cosmos Pharmaceuticals Limited and Pfizer	50 mg AS and 200 mg AQ	-	Per Protocol	See Further Dosing Table	once daily for 3 days	12	25
van den Broek-2006	Arsumax and Camoquin	Sanofi and Parkes Davis/Pfizer	50 mg AS and 200 mg AQ	-	Per Protocol	See Further Dosing Table	once daily for 3 days	12	30
Yeka-2005	Arsumax and Camoquin	Sanofi-Pfizer	50 mg AS and 200 mg AQ	-	Per Protocol	See Further Dosing Table	once daily for 3 days	12	25

## Sheet: Further Dosing Table For AQ
Extracted from WWARN Chassis on 16/04/2014
Adjuik-2002 (Scheme derived from Raw Tablet counts)						Grandesso-2006						Hasugian-2007							Thwing-2009
Weight Band		Number of Daily Tablets				Weight Band		Number of Daily Tablets				Weight Band		Number of Daily Tablets					Weight Band		Number of Daily Tablets						Staedkae-2004
Min Weight (kg)	Max Weight(kg)	Day0	Day1	Day2		Min Weight (kg)	Max Weight(kg)	Day0	Day1	Day2		Min Weight (kg)	Max Weight(kg)	Day0	Day1	Day2			Min Weight (kg)	Max Weight(kg)	Day0	Day1	Day2				Weight Band		Number of Daily Tablets
5	5.99	0.25	0.25	0.25		4	4.99	0.25	0.25	0.25		6	9.99	0.5	0.5	0.5			5	7.99	0.25	0.25	0.25				Min Weight (kg)	Max Weight(kg)	Day0	Day1	Day2
6	9.99	0.5	0.5	0.5		5	5.99	0.5	0.25	0.25		10	17.99	1	1	1			8	9.99	0.5	0.25	0.25				5	7.99	0.25	0.25	0.25
10	15.99	0.75	0.75	0.75		6	7.99	0.5	0.5	0.25		18	26.99	1.5	1.5	1.5			10	11.99	0.5	0.5	0.25				8	9.99	0.5	0.25	0.25
16	20.99	1	1	1		8	9.99	0.5	0.5	0.5		27	35.99	2	2	2			12	13.99	0.5	0.5	0.5				10	11.99	0.5	0.5	0.25
21	30.99	1.5	1.5	1.5		10	10.99	0.75	0.5	0.5		36	49.99	3	3	3			14	15.99	0.75	0.5	0.5				12	13.99	0.5	0.5	0.5
31	35.99	1.75	1.75	1.75		11	12.99	0.75	0.75	0.5		>=50		4	4	4			16	17.99	0.75	0.75	0.5				14	15.99	0.75	0.5	0.5
36	40.99	2	2	2		13	14.99	0.75	0.75	0.75									18	19.99	1	0.75	0.5				16	17.99	0.75	0.75	0.5
>=41		2.25	2.25	2.25		15	15.99	1	0.75	0.75																	18	19.99	1	0.75	0.5
						16	17.99	1	1	0.75																	20	21.99	1	1	0.5
						17	17.99	1	1	0.75		Osorio-2007(Scheme derived from Raw Tablet counts)							van den Broek-2006								22	23.99	1	1	0.5
						18	19.99	1	1	1		Weight Band		Number of Daily Tablets					Weight Band		Number of Daily Tablets						24	25.99	1.25	1.25	0.5
Bareness-2007						20	20.99	1.25	1	1		Min Weight (kg)	Max Weight(kg)	Day0	Day1	Day2			Min Weight (kg)	Max Weight(kg)	Day0	Day1	Day2				26	27.99	1.25	1	1
Weight Band		Total Daily Dose AQ (mg)				21	22.99	1.25	1.25	1		-	<15	0.75	0.75	0.75			5	5.99	0.5	0.25	0.25				28	31.99	1.25	1.25	1
Min Weight (kg)	Max Weight(kg)	Day0	Day1	Day2		23	24.99	1.25	1.25	1.25		24	24.99	1.25	1.25	1.25			6	7.99	0.5	0.5	0.25				32	33.99	1.5	1.5	1
5	6.99	50	50	50								26	29.99	1.5	1.5	1.5			8	9.99	0.5	0.5	0.5				34	37.99	1.5	1.5	1.25
7	8.99	75	75	75								33	34.99	1.75	1.75	1.75			10	10.99	0.75	0.5	0.5				38	39.99	2	1.5	1.25
9	10.99	100	100	100		Guthmann-2005 & Guthmann-2006						43	45.99	2.25	2.25	2.25			11	12.99	0.75	0.75	0.5				40	43.99	2	2	1
11	13.99	125	125	125		Weight Band		Number of Daily Tablets				46	48.99	2.5	2.5	2.5			13	14.99	0.75	0.75	0.75				44	47.99	2	2	1.5
14	16.99	150	150	150		Min Weight (kg)	Max Weight(kg)	Day0	Day1	Day2		51	54.99	2.75	2.75	2.75			15	15.99	1	0.75	0.75				48	49.99	2	2	2
17	19.99	175	175	175		5	5.99	0.5	0.25	0.25		>=56		3	3	3			16	17.99	1	1	0.75				50	59.99	2	2	2
20	22.99	200	200	200		6	7.99	0.5	0.5	0.25									18	19.99	1	1	1
23	24.99	225	225	225		8	9.99	0.5	0.5	0.5									20	20.99	1.25	1	1
25	26.99	250	250	250		10	10.99	0.75	0.5	0.5									21	22.99	1.25	1.25	1
27	28.99	275	275	275		11	12.99	0.75	0.75	0.5		Rwagacondo-2004							23	24.99	1.25	1.25	1.25
29	31.99	300	300	300		13	14.99	0.75	0.75	0.75		Weight Band		Number of Daily Tablets
32	34.99	325	325	325		15	15.99	1	0.75	0.75		Min Weight (kg)	Max Weight(kg)	Day0	Day1	Day2
35	36.99	350	350	350		16	17.99	1	1	0.75		5.01	6	0.25	0.25	0.25			Yeka-2005
37	39.99	375	375	375								6.01	10	0.5	0.5	0.5			Weight Band		Number of Daily Tablets
40	41.99	400	400	400								10.1	15	0.75	0.75	0.75			Min Weight (kg)	Max Weight(kg)	Day0	Day1	Day2
42	44.99	425	425	425		Grandesso-2003*						15.01	20	1	1	1			5	7.99	0.25	0.25	0.25
45	46.99	450	450	450		Weight Band		Number of Daily Tablets				20.01	25	1.25	1.25	1.25			8	9.99	0.5	0.25	0.25
47	48.99	475	475	475		Min Weight (kg)	Max Weight(kg)	Day0	Day1	Day2		25.01	30	1.5	1.5	1.5			10	11.99	0.5	0.5	0.25
49	51.99	500	500	500		5	6.99	0.25	0.25	0.25		30.01	35	1.75	1.75	1.75			12	13.99	0.5	0.5	0.5
						7	7.99	0.5	0.25	0.25		35.01	40	2	2	2			14	15.99	0.75	0.5	0.5
						8	8.99	0.5	0.5	0.25		40.01	45	2.25	2.25	2.25			16	17.99	0.75	0.75	0.5
						9	11.99	0.5	0.5	0.5		45.01	50	2.5	2.5	2.5			18	19.99	1	0.75	0.5
						12	12.99	0.75	0.5	0.5		50.01	55	2.75	2.75	2.75			20	21.99	1	1	0.5
Bonnet-2007						13	14.99	0.75	0.75	0.5		55.01	60	3	3	3			22	23.99	1.25	1	0.5
Weight Band		Number of Daily Tablets				15	15.99	0.75	0.75	0.75		60.01	65	3.25	3.25	3.25			24	25.99	1.25	1.25	0.5
Min Weight (kg)	Max Weight(kg)	Day0	Day1	Day2		16	17.99	1	0.75	0.75		65.01	70	3.5	3.5	3.5			26	27.99	1.25	1	1
5	5.99	0.5	0.25	0.25		18	19.99	1	1	0.75		70.01	75	3.75	3.75	3.75			28	31.99	1.25	1.25	1
6	7.99	0.5	0.5	0.25		20	21.99	1	1	1		75.01	80	4	4	4			32	33.99	1.5	1.5	1
8	9.99	0.5	0.5	0.5		22	22.99	1.5	1	1		80.01	85	4.25	4.25	4.25			34	37.99	1.5	1.5	1.25
10	10.99	0.75	0.5	0.5		23	23.99	1.5	1.5	1		85.01	90	4.5	4.5	4.5			38	38.99	2	1.5	1.25
11	12.99	0.75	0.75	0.5		24	24.99	1.5	1.5	1		90.01	95	4.75	4.75	4.75			39	39.99	2	1.5	1.25
13	14.99	0.75	0.75	0.75		25	25.99	1.5	1.5	1.25		95.01	100	5	5	5			40	43.99	2	2	1
15	15.99	1	0.75	0.75								100.01	105	5.25	5.25	5.25			44	47.99	2	2	1.5
16	17.99	1	1	0.75		Hamour-2005						105.01	110	5.5	5.5	5.5			48	49.99	2	2	2
18	19.99	1	1	1		Weight Band		Number of Daily Tablets				110.01	115	5.75	5.75	5.75			50	59.99	2.5	2	2
20	20.99	1.25	1	1		Min Weight (kg)	Max Weight(kg)	Day0	Day1	Day2		115.01	120	6	6	6			60	100.99	3	3	1.5
21	21.99	1.25	1.25	1		5	5.99	0.25	0.25	0.25
23	24.99	1.25	1.25	1		6	6.99	0.5	0.25	0.25
						7	7.99	0.5	0.5	0.25
						8	8.99	0.5	0.5	0.25		Swarthout-2006 (Scheme derived from Raw Tablet counts)
						9	10.99	0.5	0.5	0.5		Weight Band		Number of Daily Tablets					Juma-2005
Bukirwa-2006						11	11.99	0.75	0.5	0.5		Min Weight (kg)	Max Weight(kg)	Day0	Day1	Day2
Weight Band		Number of Daily Tablets				12	13.99	0.75	0.75	0.5		5	5.99	0.5	0.25	0.25			Weight of Subject (kg)	Number of daily tablets (200mg base)
Min Weight (kg)	Max Weight(kg)	Day0	Day1	Day2		14	15.99	0.75	0.75	0.75		6	7.99	0.5	0.5	0.25
10	11.99	0.5	0.5	0.25		16	16.99	1	1	0.5		8	9.99	0.5	0.5	0.5				Day 0	Day 1	Day 2
12	13.99	0.5	0.5	0.5		17	18.99	1	1	0.75		10	10.99	0.75	0.5	0.5
14	15.99	0.75	0.5	0.5		19	20.99	1	1	1		11	12.99	0.75	0.75	0.5			5	¼	¼	¼
16	17.99	0.75	0.75	0.5		21	21.99	1.25	1	1		13	14.99	0.75	0.75	0.75			6	¼	¼	¼
18	19.99	1	0.75	0.5		22	23.99	1.25	1.25	1		15	15.99	1	0.75	0.75			7	¼	¼	¼
20	21.99	1	1	0.5		24	25.99	1.25	1.25	1.25									8	½	½	¼
22	23.99	1.25	1	0.5															9	½	½	¼
24	25.99	1.25	1.25	0.5															10	½	½	¼
26	27.99	1	1	1															11	½	½	¼
28	31.99	1.25	1.25	1															12	½	½	¼
																			13	¾	¾	¼
																			14	¾	¾	¼
Dorsey-2007																			15	¾	¾	½
Weight Band		Number of Daily Tablets																	16	¾	¾	½
Min Weight (kg)	Max Weight(kg)	Day0	Day1	Day2															17	¾	¾	½
10	11.99	0.5	0.5	0.25															18	1	1	½
12	13.99	0.5	0.5	0.5															19	1	1	½
14	15.99	0.75	0.5	0.5															20	1	1	½
16	17.99	0.75	0.75	0.5															21	1	1	½
18	19.99	1	0.75	0.5															22	1	1	½
20	21.99	1	1	0.5															23	1¼	1¼	½
22	23.99	1.25	1	0.5															24	1¼	1¼	½
24	25.99	1.25	1.25	0.5															25	1¼	1¼	¾
26	27.99	1.25	1	1															26-27	1¼	1¼	¾
28	31.99	1.25	1.25	1															28	1½	1½	¾
32	33.99	1.5	1.5	1															29-31	1½	1½	¾
34	37.99	1.5	1.5	1.25															32	1½	1½	¾
38	39.99	2	1.5	1.25															33	1¾	1¾	1
40	43.99	2	2	1															34-35	1¾	1¾	1
44	47.99	2	2	1.5															36-37	1¾	1¾	1
48	49.99	2	2	2
50	59.99	2.5	2	2
60	100	3	3	1.5

## Sheet: Further Dosing Table For AS
Extracted from WWARN Chassis on 16/04/2014
Adjuik-2002 (Scheme derived from Raw Tablet counts)						Grandesso-2006						Hamour-2005						Thwing-2009						Yeka-2005							Stadekae-2004
Weight Band		Number of Daily Tablets				Weight Band		Number of Daily Tablets				Weight Band		Number of Daily Tablets				Weight Band		Number of Daily Tablets				Weight Band		Number of Daily Tablets					Weight Band		Number of Daily Tablets
Min Weight (kg)	Max Weight(kg)	Day0	Day1	Day2		Min Weight (kg)	Max Weight(kg)	Day0	Day1	Day2		Min Weight (kg)	Max Weight(kg)	Day0	Day1	Day2		Min Weight (kg)	Max Weight(kg)	Day0	Day1	Day2		Min Weight (kg)	Max Weight(kg)	Day0	Day1	Day2			Min Weight (kg)	Max Weight(kg)	Day0	Day1	Day2
5	7.99	0.5	0.5	0.5		4	4.99	0.5	0.5	0.25		5	5.99	0.5	0.5	0.25		5	7.99	0.5	0.5	0.5		5	7.99	0.5	0.5	0.5			5	7.99	0.5	0.5	0.5
8	16.99	1	1	1		5	5.99	0.5	0.5	0.5		6	6.99	0.5	0.5	0.5		8	10.99	0.75	0.75	0.75		8	10.99	0.75	0.75	0.75			8	10.99	0.75	0.75	0.75
17	20.99	1.5	1.5	1.5		6	6.99	0.75	0.5	0.5		7	7.99	0.75	0.5	0.5		11	13.999	1	1	1		11	13.99	1	1	1			11	13.99	1	1	1
21	29.99	2	2	2		7	7.99	0.75	0.75	0.5		8	8.99	0.75	0.75	0.5		14	16.99	1.25	1.25	1.25		14	16.99	1.25	1.25	1.25			14	16.99	1.25	1.25	1.25
30	33.99	2.5	2.5	2.5		8	8.99	0.75	0.75	0.75		9	9.99	0.75	0.75	0.75		17	19.99	1.5	1.5	1.5		17	19.99	1.5	1.5	1.5			17	19.99	1.5	1.5	1.5
>=34		3	3	3		9	9.99	1	0.75	0.75		10	10.99	1	0.75	0.75		20	22.99	1.75	1.75	1.75		20	22.99	1.75	1.75	1.75			20	22.99	1.75	1.75	1.75
						10	10.99	1	1	0.75		11	11.99	1	1	0.75								23	25.99	2	2	2			23	25.99	2	2	2
						11	11.99	1	1	1		12	12.99	1	1	1		van den Broek-2006						26	28.99	2.25	2.25	2.25			26	28.99	2.25	2.25	2.25
						12	12.99	1.25	1	1		13	13.99	1.25	1	1		Weight Band		Number of Daily Tablets				29	32.99	2.5	2.5	2.5			29	32.99	2.5	2.5	2.5
Bareness-2007						13	13.99	1.25	1.25	1		14	14.99	1.25	1.25	1		Min Weight (kg)	Max Weight(kg)	Day0	Day1	Day2		33	35.99	2.75	2.75	2.75			33	35.99	2.75	2.75	2.75
Weight Band		Total Daily Dose AS (mg)				14	14.99	1.25	1.25	1.25		15	15.99	1.25	1.25	1.25		5	5.99	0.5	0.5	0.5		36	38.99	3	3	3			36	38.99	3	3	3
Min Weight (kg)	Max Weight(kg)	Day0	Day1	Day2		15	15.99	1.5	1.25	1.25		16	16.99	1.5	1.25	1.25		6	6.99	0.75	0.5	0.5		39	43.99	3.25	3.25	3.25			39	43.99	3.25	3.25	3.25
5	7.99	25	12.5	12.5		16	16.99	1.5	1.5	1.25		17	17.99	1.5	1.5	1.25		7	7.99	0.75	0.75	0.5		44	47.99	3.5	3.5	3.5			44	47.99	3.5	3.5	3.5
8	11.99	37.5	18.75	18.75		17	17.99	1.5	1.5	1.5		18	18.99	1.5	1.5	1.5		8	8.99	0.75	0.75	0.75		48	49.99	3.75	3.75	3.75			48	49.99	3.75	3.75	3.75
12	14.99	50	25	25		18	18.99	1.75	1.5	1.5		19	19.99	1.75	1.5	1.5		9	9.99	1	0.75	0.75		50	59.99	4	4	4			50	59.99	4	4	4
15	17.99	62.5	31.25	31.25		19	19.99	1.75	1.75	1.5		20	20.99	1.75	1.75	1.5		10	10.99	1	1	0.75		60	100.99	5	5	5
18	20.99	75	37.5	37.5		20	20.99	1.75	1.75	1.75		21	21.99	1.75	1.75	1.75		11	11.99	1	1	1
21	23.99	87.5	43.75	43.75		21	21.99	2	1.75	1.75		22	22.99	2	1.75	1.75		12	12.99	1.25	1	1
24	26.99	100	50	50		22	22.99	2	2	1.75		23	23.99	2	2	1.75		13	13.99	1.25	1.25	1		Juma-2005
27	29.99	112.5	56.25	56.25		23	23.99	2	2	2		24	25.99	2	2	2		14	14.99	1.25	1.25	1.25
30	32.99	125	62.5	62.5		24	24.99	2	2	2								15	15.99	1.5	1.25	1.25		Weight of Subject (kg)	Number of daily tablets (50 mg)						Dorsey-2007
33	35.99	137.5	68.75	68.75														17	17.99	1.5	1.5	1.5			Day 0	Day 1	Day 2				Weight Band		Number of Daily Tablets
36	39.99	150	75	75		Guthmann-2005 & Guthmann-2006						Hasugian-2007						18	18.99	1.75	1.5	1.5									Min Weight (kg)	Max Weight(kg)	Day0	Day1	Day2
40	42.99	162.5	81.25	81.25		Weight Band		Number of Daily Tablets				Weight Band		Number of Daily Tablets				19	19.99	1.75	1.75	1.5		5	½	½	½				10	10.99	0.75	0.75	0.75
43	45.99	175	87.5	87.5		Min Weight (kg)	Max Weight(kg)	Day0	Day1	Day2		Min Weight (kg)	Max Weight(kg)	Day0	Day1	Day2		20	20.99	1.75	1.75	1.75		6	½	½	½				11	13.99	1	1	1
46	48.99	187.5	93.75	93.75		5	5.99	0.5	0.5	0.5		6	8.99	0.5	0.5	0.5		21	21.99	2	1.75	1.75		7	½	½	½				14	16.99	1.25	1.25	1.25
49	51.99	200	100	100		6	6.99	0.75	0.5	0.5		9	15.99	1	1	1		22	22.99	2	2	1.75		8	¾	¾	¾				17	19.99	1.5	1.5	1.5
						7	7.99	0.75	0.75	0.5		16	22.99	1.5	1.5	1.5		23	23.99	2	2	2		9	¾	¾	¾				20	22.99	1.75	1.75	1.75
						8	8.99	0.75	0.75	0.75		23	28.99	2	2	2		24	24.99	2.25	2	2		10	¾	¾	¾				23	25.99	2	2	2
						9	9.99	1	0.75	0.75		32	34.99	2.5	2.5	2.5								11	1	1	1				26	28.99	2.25	2.25	2.25
Bonnet-2007						10	10.99	1	1	0.75		36	40.99	3	3	3								12	1	1	1				29	32.99	2.5	2.5	2.5
Weight Band		Number of Daily Tablets				11	11.99	1	1	1		42	48.99	3.5	3.5	3.5		Grandesso-2003*						13	1	1	1				33	35.99	2.75	2.75	2.75
Min Weight (kg)	Max Weight(kg)	Day0	Day1	Day2		12	12.99	1.25	1	1		49	53.99	4	4	4		Weight Band		Number of Daily Tablets				14	1¼	1¼	1¼				36	38.99	3	3	3
5	5.99	0.5	0.5	0.5		13	13.99	1.25	1.25	1		54	59.99	4.5	4.5	4.5		Min Weight (kg)	Max Weight(kg)	Day0	Day1	Day2		15	1¼	1¼	1¼				39	43.99	3.25	3.25	3.25
6	6.99	0.75	0.5	0.5		14	14.99	1.25	1.25	1.25		60	66.99	5	5	5		5	5.99	0.5	0.5	0.25		16	1¼	1¼	1¼				44	47.99	3.5	3.5	3.5
7	7.99	0.75	0.75	0.5		15	15.99	1.5	1.25	1.25		68	72.99	5.5	5.5	5.5		6	6.99	0.5	0.5	0.5		17	1½	1½	1½				48	49.99	3.75	3.75	3.75
8	8.99	0.75	0.75	0.75		16	16.99	1.5	1.5	1.25								7	7.99	0.75	0.5	0.5		18	1½	1½	1½				50	59.99	4	4	4
9	9.99	1	0.75	0.75														8	8.99	0.75	0.75	0.5		19	1½	1½	1½				60	100	5	5	5
10	10.99	1	1	0.75		Osorio-2007(Scheme derived from Raw Tablet counts)						Rwagacondo-2004						9	9.99	0.5	0.5	0.75		20	1¾	1¾	1¾
11	11.99	1	1	1		Weight Band		Number of Daily Tablets				Weight Band		Number of Daily Tablets				10	10.99	1	0.75	0.75		21	1¾	1¾	1¾
12	12.99	1.25	1	1		Min Weight (kg)	Max Weight(kg)	Day0	Day1	Day2		Min Weight (kg)	Max Weight(kg)	Day0	Day1	Day2		11	11.99	1	1	0.75		22	1¾	1¾	1¾
13	13.99	1.25	1.25	1		-	<15	1	1	1		5	8.33	0.5	0.5	0.5		12	13.99	1	1	1		23	2	2	2
14	14.99	1.25	1.25	1.25		24	29.99	2	2	2		8.34	16.67	1	1	1		14	14.99	1.25	1	1		24	2	2	2
16	16.99	1.5	1.5	1.25		33	33.99	2.5	2.5	2.5		16.68	20.82	1.5	1.5	1.5		15	15.99	1.25	1.25	1		25	2	2	2
17	17.99	1.5	1.5	1.5		34	34.99	3	3	3		20.83	29.17	2	2	2		16	16.99	1.25	1.25	1.25		26-27	2¼	2¼	2¼
18	18.99	1.75	1.5	1.5		43	46.99	3.5	3.5	3.5		29.18	33.32	2.5	2.5	2.5		17	17.99	1.5	1.25	1.25		28	2¼	2¼	2¼
19	19.99	1.75	1.75	1.5		47	54.99	4	4	4		33.33	41.67	3	3	3		18	18.99	1.5	1.5	1.25		29-31	2½	2½	2½
20	20.99	1.75	1.75	1.75		56	57.99	4.5	4.5	4.5		41.68	45.82	3.5	3.5	3.5		19	19.99	1.5	1.5	1.5		32	2½	2½	2½
21	21.99	2	1.75	1.75		59	65.99	5	5	5		45.83	54.17	4	4	4		20	20.99	1.75	1.5	1.5		33	2¾	2¾	2¾
22	22.99	2	2	1.75		68	70.99	5.5	5.5	5.5		54.18	58.32	4.5	4.5	4.5		21	21.99	1.75	1.75	1.5		34-35	2¾	2¾	2¾
23	23.99	2	2	2		77	80.99	6	6	6		58.33	66.67	5	5	5		22	22.99	1.75	1.75	1.75		36-37	3	3	3
24	24.99	2.25	2	2								66.68	70.82	5.5	5.5	5.5		23	23.99	2	1.75	1.75
												70.83	79.17	6	6	6		24	24.99	2	2	1.75
												79.18	83.32	6.5	6.5	6.5		35	25.99	2	2	2
												83.33	91.67	7	7	7
												91.68	95.82	7.5	7.5	7.5
Bukirwa-2006												95.83	104.17	8	8	8
Weight Band		Number of Daily Tablets										104.18	108.32	8.5	8.5	8.5
Min Weight (kg)	Max Weight(kg)	Day0	Day1	Day2
10	10.99	0.75	0.75	0.75
11	13.99	1	1	1
14	16.99	1.25	1.25	1.25
17	19.99	1.5	1.5	1.5
20	22.99	1.75	1.75	1.75
23	25.99	2	2	2
26	28.99	2.25	2.25	2.25
29	32.99	2.5	2.5	2.5
