# Supplementary material for: The effect of dosing strategies on the therapeutic efficacy of artesunate-amodiaquine for uncomplicated malaria: a meta-analysis of individual patient data
Source: BMC Med. 2015 Mar 31;13:66. doi: 10.1186/s12916-015-0301-z (PMC4411752; doi:10.1186/s12916-015-0301-z)
Supplement: Additional file 3: — Text S3. Transmission classification. [file 12916_2015_301_MOESM3_ESM.xlsx]

## Sheet: Sheet1
Study	Study Period	Country	StudySite	Number of Patients	Latitude	Longitude	WWARN ID	MAPs [Median Posterior estimate & IQR]	Day28 New Infection Estimates [95% CI]	Classification†
Adjuik-2002	1999-2000	Gabon	Lambaréné	102	-0.61464	10.2326	FHZMF.Lambaréné	0.6[0.367-0.767]	4.8 [0.2- 9.3]	High
Adjuik-2002	1999-2000	Kenya	Migori	148	-1.06349	34.4735	FHZMF.Migori	0.233[0.1-0.433]	0 [0- 3.1]	Moderate
Adjuik-2002	1999-1999	Senegal	Mlomp	140	12.8333	-16.5333	FHZMF.Mlomp	0.333[0.133-0.6]	3.1 [0.1- 6.1]	Moderate
Anvikar-2012	2007-2007	India	Rourkela	97	22.2344	84.8162	FAJXQ.Rourkela	0[0-0.033]	0 [0- 4.4]	Low
Anvikar-2012	2007-2007	India	Ranchi	102	23.3607	85.3234	FAJXQ.Ranchi	0[0-0.167]	5 [0.7- 9.3]	Low
Barennes-2004	2001-2001	Burkina Faso	Bobo-Dioulasso	32	11.1617	-4.23028	TQHGZ.Bobo	0.767[0.5-0.9]	0 [0- 12.5]	High
Bonnet-2007	2004-2004	Guinea	Dabola	110	10.75	-11.11	SEFTB.Dabola	0.333	4.7 [0.7- 8.7]	Moderate
Brasseur-2011	2003-2006	Senegal	Casamance	276	14.9	-14.599	HREYK.casamance	0.333[0.133-0.633]	0 [0- 2.6]	Moderate
Bukirwa-2006	2004-2005	Uganda	Tororo	203	0.704678	34.173	YGTAH.Tororo	0.566	63.5 [56.8- 70.3]	High
Dorsey-2007	2004-2008	Uganda	Kampala	145	0.322804	32.5748	DBCXT.Kampala	0.166	1.5 [0- 3.5]	Moderate
Espié-2012	2008-2009	DRC	Katanga	149	-7.3833	28.0667	QRBRC.Katanga	-	2.2 [0- 4.7]	Moderate
Faucher-2009	2007-2007	Benin	Sekou	94	6.6	2.45	YYDSM.Sekou	0.467[0.233-0.7]	16.6 [8.6- 24.6]	High
Faye-2010	2006-2006	Ivory Coast	Bonoua	25	5.26922	-3.58308	RNZFN.Bonoua	0.7[0.433-0.9]	0 [0- 13.8]	High
Faye-2010	2006-2007	Senegal	Guediawaye	130	14.7833	-17.4	RNZFN.Guediawaye	0.033	0 [0- 3]	Low
Gaye-2010b*	2010-2010	Senegal	Dakar	129	14.6953	-17.4505	YGNQS.Dakar	0[0-0.033]	0.8 [0- 2.5]	Low
Grandesso-2003*	2003-2003	Uganda	Amudat	86	1.94783	34.9272	RFRYE.Amudat	0.266	63.4 [52.9- 74]	High
Grandesso-2006	2004-2004	SierraLeone	Kailahun	123	8.27446	-10.5785	FNMDP.Kailahun	0.6	44.6 [35- 54.1]	High
Guthmann-2005	2003-2003	Angola	Kuito	96	-12.3804	16.9391	BHYRH.Kuito	0.033	5.9 [0.9- 10.9]	Low
Guthmann-2006	2004-2004	Angola	Huambo	68	-12.8484	15.5578	YRRSK.Huambo	0.066	4.8 [0- 10]	Low
Hamour-2005	2003-2003	Sudan	Nuba	71	13.933	30.152	BSXFP.Nuba	0.033	24.1 [14.1- 34.1]	High
Hasugian-2007	2005-2005	Indonesia	Timika, Papua	93	-4.48076	136.864	QCKHC.Timika	0.067[0.033-0.133]	3.7 [0- 7.9]	Low
Jullien-2010	2007-2008	Kenya	Chulaimbo Hospital, Kisumu	51	0.511	37.878	PFJCR.ChulaimboHospital	0[0-0.033]	0 [0- 7.7]	Low
Juma-2005*	2004-2005	Kenya	Kisumu	201	-0.09841	34.7672	ACHGC.Kisumu	0.39 [0.267-0.567]	15.4 [10.3- 20.5]	Moderate
Karema-2006	2000-2004	Uganda	RUKARA	88	-1.815	30.4881	EDBXP.RUKARA	0.067[0-0.267]	20.5 [11.8- 29.3]	High
Karema-2006	2003-2004	Uganda	KICUKIRO	74	-2.0087	30.1433	EDBXP.KICUKIRO	0.133[0.033-0.4]	1.4 [0- 4.2]	Moderate
Karema-2006	2003-2004	Uganda	MASHESHA	89	-2.594	29.006	EDBXP.MASHESHA	0.067[0-0.233]	12.5 [5.6- 19.4]	Moderate
Kayentao-2009	2005-2005	Mali	Faladje	128	12.9886	-8.20074	BMQYT.FALADJE	-	41.2 [32.5- 49.9]	High
Laminou-2011*	2011-2011	Niger	Gaya	80	17.424	9.401	DAABT.Gaya	-	1.4 [0- 4.3]	Low
Mårtensson-2005	2002-2003	Tanzania	Kivunge	152	-5.88333	39.2833	ZYBXE.kivunge	0.166	22.9 [16.1- 29.8]	High
Mårtensson-2005	2002-2003	Tanzania	Micheweni	50	-5.17126	39.7542	ZYBXE.micheweni	0.166	12.5 [3.1- 21.9]	Moderate
Menan-2012*	2012-2012	Ivory Coast	Yamoussoukro	40	6.80481	-5.25717	NJUCK.Yamoussoukro	0.4[0.167-0.7]	-	High
Menan-2012*	2012-2012	Ivory Coast	SanPedro	40	4.75668	-6.65805	NJUCK.SanPedro	0.433[0.167-0.733]	0 [0- 25.9]	High
Menan-2012*	2012-2012	Ivory Coast	Abengourou	30	6.72869	-3.49126	NJUCK.Abengourou	0.467[0.2-0.767]	0 [0- 35.4]	High
Ménard-2008	2006-2006	Madagascar	Miandrivazo	68	-19.53	45.4555	BMSKT.Miandrivazo	0.467[0.167-0.8]	0 [0- 5.6]	High
Ménard-2008	2007-2007	Madagascar	Andapa	30	-14.6648	49.6524	BMSKT.Andapa	0.5[0.167-0.8]	0 [0- 11.4]	High
Ménard-2008	2006-2006	Madagascar	Maevatanana	54	-16.9479	46.8286	BMSKT.Maevatanana	0.7[0.367-0.9]	2 [0- 6]	High
Ménard-2008	2006-2006	Madagascar	Ihosy	63	-22.4005	46.1213	BMSKT.Ihosy	0.167[0.033-0.5]	0 [0- 6.3]	Moderate
Ménard-2008	2006-2006	Madagascar	Moramanga	40	-18.9477	48.2218	BMSKT.Moramanga	0.3[0.1-0.633]	2.8 [0- 8.2]	Moderate
Ménard-2008	2006-2006	Madagascar	Ejeda	48	-24.3392	44.5225	BMSKT.Ejeda	0.2[0.033-0.567]	8.7 [0.5- 16.8]	Moderate
Ménard-2008	2007-2007	Madagascar	Farafangana	29	-22.823	47.8264	BMSKT.Farafangana	0.233[0.033-0.6]	0 [0- 11.7]	Moderate
Ndiaye-2009	2006-2006	Mali	Bancoumana	134	12.2	-8.26667	TYKSC.Bancoumana	0.3[0.133-0.5]	29.3 [21.4- 37.3]	High
Ndiaye-2009	2006-2006	Madagascar	Tsiroanomandidy	119	-18.7777	46.0451	TYKSC.Tsiroanomandidy	0.1	2.7 [0- 5.6]	Low
Ndiaye-2009	2006-2006	Senegal	Mlomp	77	12.8333	-16.5333	TYKSC.Mlomp	0.1[0.033-0.267]	0 [0- 5.3]	Low
Ndiaye-2009	2006-2006	Senegal	Keur-Socé	185	13.9455	-16.0751	TYKSC.Keur-Socé	0.3[0.133-0.533]	5.9 [2.3- 9.4]	Moderate
Ndiaye-2009	2006-2006	Cameroon	Yaoundé	110	3.873	11.5223	TYKSC.Yaoundé	0.3[0.133-0.533]	3.1 [0- 9.2]	Moderate
Ndiaye-2011	2007-2008	Senegal	Kaolack	179	13.9494	-16.0719	REAJS.Kaolack	0.133[0.067-0.267]	0.7 [0- 2.1]	Moderate
Nikiema-2010*	2008-2010	Burkina Faso	Colsama, Bobo-Dioulasso	90	11.1617	-4.23028	JXZNZ.Colsama	0.633[0.367-0.867]	9.3 [3.2- 15.4]	High
Nikiema-2010*	2008-2010	Burkina Faso	Sakaby, Bobo-Dioulasso	153	11.1617	-4.23028	JXZNZ.Sakaby	0.633[0.367-0.867]	8.7 [4.2- 13.2]	High
Nikiema-2010*	2008-2010	Burkina Faso	Sarfalao, Bobo-Dioulasso	144	11.1617	-4.23028	JXZNZ.Sarfalao	0.633[0.367-0.867]	14.7 [8.8- 20.7]	High
Nikiema-2010*	2006-2010	Burkina Faso	Gourcy	140	13.2452	-2.29808	JXZNZ.Gourcy	0.767[0.5-0.933]	10.7 [5.4- 16]	High
Osorio-2007	2000-2004	Columbia	Choco	37	5.84577	-77.2008	MGEXQ.Choco	0[0-0.133]	0 [0- 11.4]	Low
Rwagacondo-2004	2002-2002	Rwanda	RUKARA	49	-1.815	30.4881	NTDGY.RUKARA	0.067[0-0.267]	13.2 [3.3- 23.1]	Moderate
Rwagacondo-2004	2002-2002	Rwanda	MASHESHA	60	-2.594	29.006	NTDGY.MASHESHA	0.1[0.033-0.333]	5 [0- 10.5]	Moderate
Rwagacondo-2004	2002-2002	Rwanda	KICUKIRO	48	-2.0087	30.1433	NTDGY.KICUKIRO	0.133[0.033-0.4]	8.7 [0.5- 16.8]	Moderate
Sagara-2012	2005-2006	Mali	Sikasso	230	11.2136	-7.48973	EGYMA.Sikasso	0.567[0.267-0.8]	16.4 [11.5- 21.3]	High
Sanofi-2013*	2008-2008	Uganda	Tororo	203	0.704678	34.173	SBCEE.Tororo	0.3[0.133-0.5]	46.7 [39.6- 53.8]	High
Schramm-2013	2009-2009	Liberia	Nimba	147	6.9625	-8.84056	UBTXH.Nimba	0.533[0.333-0.7]	27.2 [20- 34.5]	High
Sinou-2009	2007-2007	Congo	Kinshasa	13	-4.46272	15.2448	ZUABH.Kinshasa	0.267[0.1-0.567]	9.1 [0- 26.1]	Moderate
Sirima-2009	2004-2006	Burkina Faso	Koupela	878	12.1772	-0.355766	KJGJT.Koupela	0.633[0.367-0.833]	3.6 [2.3- 4.9]	High
Smithuis-2010	2009-2009	Myanmar	Kachin	9	26.7276	97.8056	CDCMJ.Kachin	0	0 [0- 29.9]	Low
Smithuis-2010	2009-2009	Myanmar	Shan	5	21.3712	98.4595	CDCMJ.Shan	0.033[0-0.233]	0 [0- 43.4]	Low
Smithuis-2010	2008-2009	Myanmar	Rakhine	128	19.5595	94.1382	CDCMJ.Rakhine	0.166	1.8 [0- 4.2]	Moderate
Staedke-2004	2002-2003	Uganda	Kampala	130	0.322804	32.5748	PCRNU.Kampala	0.267[0.133-0.433]	12.9 [7- 18.8]	Moderate
Swarthout-2006	2004-2004	DRC	Shabunda	82	-2.7	27.33	BKTSC.Shabunda	0.266	11.6 [4.4- 18.8]	Moderate
Temu-2010*	2010-2011	Liberia	Zwedru, Grand Gredah County	99	5.91667	-8.08333	HJNDX.Zwedru	0.366	10.5 [4.4- 16.7]	Moderate
The 4ABC StudyGroup-2011	2007-2008	Gabon	Fougamou	79	-1.21685	10.584	GPXJK.gafougam	0.466[0.2-0.733]	6 [0.3- 11.7]	High
The 4ABC StudyGroup-2011	2007-2008	Mozambique	Manhica	102	-12.45	34.7	GPXJK.mzmanhi2	0.733[0.433-0.9]	14 [6.6- 21.4]	High
The 4ABC StudyGroup-2011	2007-2008	Mozambique	Manhica	99	-12.45	34.7	GPXJK.mzmanhic	0.733[0.433-0.9]	12.8 [5.7- 19.9]	High
The 4ABC StudyGroup-2011	2007-2008	Burkina Faso	Nanora	287	12.6831	-2.19137	GPXJK.bfnanoro	0.8[0.533-0.933]	27.4 [22- 32.8]	High
The 4ABC StudyGroup-2011	2007-2008	Zambia	Ndola	85	-12.9683	28.6337	GPXJK.zmndola	0.066[0-0.166]	3.2 [0- 7.6]	Low
The 4ABC StudyGroup-2011	2007-2008	Nigeria	Afokang	171	8.2833	5.0333	GPXJK.ngakpap	-	4.5 [1.2- 7.7]	Moderate
The 4ABC StudyGroup-2011	2007-2008	Uganda	Mbarara	158	-0.605675	30.6486	GPXJK.ugmbarar	0.166[0.033-0.4]	12 [6.6- 17.3]	Moderate
Thwing-2009	2007-2007	Kenya	Bondo	101	-0.09441	34.2764	JHPFX.Bondo	0.167[0.1-0.3]	19.8 [11.8- 27.8]	Moderate
van den Broek-2005	2004-2004	Congo	Kindamba	87	-3.72006	14.5476	PKGFP.Kindamba	0.433[0.167-0.733]	20.3 [11.7- 29]	High
Yeka-2005	2004-2004	Uganda	Arua	169	3.02416	30.8986	FXFTC.Arua	0.533	43.6 [35.9- 51.4]	High
Yeka-2005	2003-2004	Uganda	Apac	170	1.97556	32.5386	ETFZC.Apac	0.633[0.333-0.833]	44.9 [37.2- 52.6]	High
Yeka-2005	2003-2004	Uganda	Tororo	190	0.704678	34.173	RGDRP.Tororo	0.667[0.4-0.833]	68.3 [61.2- 75.4]	High
Yeka-2005	2002-2003	Uganda	Jinja	185	0.437773	33.2031	QFPXT.Jinja	0.267[0.133-0.467]	14.3 [9.1- 19.5]	Moderate
† Site classified as high if either Median MAP estimates >0.40 OR New Infection rates >20%.
† Site classified as Low if Median MAP estimates <0.10 AND New Infection rates <5%. Rest of the sites classifed as moderate.
