# Supplementary material for: The effect of dosing strategies on the therapeutic efficacy of artesunate-amodiaquine for uncomplicated malaria: a meta-analysis of individual patient data
Source: BMC Med. 2015 Mar 31;13:66. doi: 10.1186/s12916-015-0301-z (PMC4411752; doi:10.1186/s12916-015-0301-z)
Supplement: Additional file 7: — Text S7. Authors and contributions. [file 12916_2015_301_MOESM7_ESM.xlsx]

## Sheet: Authors
Names	Last name	Initials	Affliation 1	Affliation 2	Affliation 3	Conceived and designed the experiments	Contributed reagents/materials/analysis tools	Enrolled Patients / Performed Experiements	Analysed the data	Statistical Analysis	Wrote the first draft of the manuscript	Contributions to writing the manuscript
Martin Alhassan Adjuik	Adjuik	MAA	INDEPTH NETWORK Secretariat, Accra, Ghana			Yes		Yes				Yes
Richard Allan	Allan	RA	The MENTOR Initiative, Crawley, UK			Yes		Yes				Yes
Anupkumar R Anvikar	Anvikar	ARA	National Institute of Malaria Research, New Delhi, India			Yes		Yes				Yes
Elizabeth A Ashley	Ashley	EAA	Epicentre, Paris, France			Yes		Yes				Yes
Mamadou S Ba	Ba	MSB	Department of Parasitology, Faculty of Medicine, University Cheikh Anta DIOP, Dakar, Senegal			Yes		Yes				Yes
Hubert Barennes	Barennes	HBarennes	Unité d'Epidémiologie d'Intervention Centre Muraz, Bobo Dioulasso, Burkina Faso	French Foreign Affairs, Biarritz, France		Yes		Yes				Yes
Karen I Barnes	Barnes	KIB	World Wide Antimalarial Resistance Network (WWARN), Pharmacology module, Cape Town, South Africa	Division of Clinical Pharmacology, Department of Medicine, University of Cape Town, Cape Town, South Africa		Yes			Yes		Yes	Yes
Quique Bassat	Bassat	QB	Centro de Investigacao em Saude de Manhiça, Manhiça, Mozambique	ISGlobal, Barcelona Ctr. Int. Health Res. (CRESIB), Hospital Clínic - Universitat de Barcelona, Barcelona, Spain		Yes		Yes				Yes
Elisabeth Baudin	Baudin	EB	Epicentre, Paris, France			Yes		Yes				Yes
Anders Björkman	Björkman	AB	Dept Microbiology, Tumor and Cell Biology, Karolinska Institutet, Stockholm, Sweden			Yes		Yes				Yes
François Bompart	Bompart	FB	Direction Accès au Médicament / Access to Medicines, Sanofi Aventis, Gentilly, France			Yes		Yes				Yes
Maryline Bonnet	Bonnet	MB	Epicentre, Geneva, Switzerland			Yes		Yes				Yes
Steffen Borrmann	Borrmann	SB	Institute for Tropical Medicine, University of Tübingen,Tübingen, Germany	German Centre for Infection Research, Tübingen, Germany		Yes		Yes				Yes
Philippe Brasseur	Brasseur	PB	Institut de Recherche pour le Développement (IRD), Dakar, Sénégal			Yes		Yes				Yes
Hasifa Bukirwa	Bukirwa	HBukirwa	Uganda Malaria Surveillance Project, Kampala, Uganda			Yes		Yes				Yes
Francesco Checchi	Checchi	FC	Epicentre, Paris, France			Yes		Yes				Yes
Michel Cot	Cot	MC	Institut de Recherche pour le Développement (IRD), Mother and Child Health in the Tropics Research Unit, Paris, France	PRES Sorbonne Paris Cité, Université Paris Descartes, Paris, France		Yes		Yes				Yes
Prabin Dahal	Dahal	PDahal	World Wide Antimalarial Resistance Network (WWARN), Oxford, UK	Centre for Tropical Medicine, Nuffield Department of Clinical Medicine, University of Oxford, Oxford, UK					Yes	Yes	Yes	Yes
Umberto D'Alessandro	D'Alessandro	UDA	Institute of Tropical Medicine, Antwerp, Belgium	Medical Research Council Unit, Fajara, The Gambia		Yes		Yes				Yes
Philippe Deloron	Deloron	PDeloron	Institut de Recherche pour le Développement (IRD), Mother and Child Health in the Tropics Research Unit, Paris, France	PRES Sorbonne Paris Cité, Université Paris Descartes, Paris, France		Yes		Yes				Yes
Meghna Desai	Desai	MD	Division of Parasitic Diseases and Malaria, Centers for Disease Control and Prevention, Atlanta, Georgia			Yes		Yes				Yes
Graciela Diap	Diap	GD	Drugs for Neglected Diseases initiative, Geneva, Switzerland			Yes		Yes				Yes
Abdoulaye A Djimde	Djimde	AAD	Malaria Research and Training Center, Department of Epidemiology of Parasitic Diseases, Faculty of Medicine, Pharmacy and Odonto-Stomatology, University of Bamako, Bamako, Mali			Yes		Yes				Yes
Grant Dorsey	Dorsey	GD	Department of Medicine, University of California San Francisco, San Francisco, USA			Yes		Yes				Yes
Ogobara K Doumbo	Doumbo	OKD	Malaria Research and Training Center, Department of Epidemiology of Parasitic Diseases, Faculty of Medicine, Pharmacy and Odonto-Stomatology, University of Bamako, Bamako, Mali			Yes		Yes				Yes
Emmanuelle Espié	Espié	EE	Institut Pasteur de Dakar, Dakar, Sénégal			Yes		Yes				Yes
Jean-Francois Etard	Etard	JFE	Epicentre, Paris, France	Institut de Recherche pour le Développement (IRD), Montpellier, France		Yes		Yes				Yes
Caterina I Fanello	Fanello	CIF	Mahidol-Oxford Research Unit, Faculty of Tropical Medicine, Mahidol University, Bangkok, Thailand			Yes		Yes				Yes
Jean‐François Faucher	Faucher	JFF	Institut de Recherche pour le Développement (IRD), Mother and Child Health in the Tropics Research Unit,	Department of Infectious Diseases, Besançon University Medical Center, Besançon		Yes		Yes				Yes
Babacar Faye	Faye	BFaye	Department of Medical Parasitology, Medical Faculty, Université Cheikh Anta Diop, Dakar, Senegal			Yes		Yes				Yes
Jennifer A Flegg	Flegg	JAF	World Wide Antimalarial Resistance Network (WWARN), Oxford, UK	Centre for Tropical Medicine, Nuffield Department of Clinical Medicine, University of Oxford, Oxford, UK	School of Mathematical Sciences, Monash University, Victoria, Australia		Yes					Yes
Oumar Gaye	Gaye	OG	Department of Medical Parasitology, Medical Faculty, Université Cheikh Anta Diop, Dakar, Senegal			Yes		Yes				Yes
Peter W Gething	Gething	PWG	Spatial Ecology and Epidemiology Group, Department of Zoology, University of Oxford, Oxford, UK				Yes					Yes
Raquel González	Gonzalez	RG	Centro de Investigacao em Saude de Manhiça, Manhiça, Mozambique	ISGlobal, Barcelona Ctr. Int. Health Res. (CRESIB), Hospital Clínic - Universitat de Barcelona, Barcelona, Spain	Institut d’Investigacions Biomediques August Pi i Sunyer, University of Barcelona, Barcelona, Spain	Yes		Yes				Yes
Francesco Grandesso	Grandesso	FG	Epicentre, Paris, France			Yes		Yes				Yes
Philippe J Guerin	Guerin	PJG	World Wide Antimalarial Resistance Network (WWARN), Oxford, UK	Centre for Tropical Medicine, Nuffield Department of Clinical Medicine, University of Oxford, Oxford, UK		Yes		Yes	Yes		Yes	Yes
Jean-Paul Guthmann	Guthmann	JPG	Epicentre, Paris, France			Yes		Yes				Yes
Sally Hamour	Hamour	SH	UCL Centre for Nephrology, Royal Free hospital, London, UK			Yes		Yes				Yes
Armedy Ronny Hasugian	Hasugian	ARH	National Institute of Health Research and Development, Ministry of Health, Jakarta, Indonesia			Yes		Yes				Yes
Simon I Hay	Hay	SIH	Spatial Ecology and Epidemiology Group, Department of Zoology, University of Oxford, Oxford, UK				Yes					Yes
Georgina S Humphreys	Humphreys	GSH	World Wide Antimalarial Resistance Network (WWARN), Oxford, UK	Centre for Tropical Medicine, Nuffield Department of Clinical Medicine, University of Oxford, Oxford, UK					Yes			Yes
Vincent Jullien	Jullien	VJ	Université Paris Descartes, Assistance Publique-Hôpitaux de Paris, Paris, France			Yes		Yes				Yes
Elizabeth Juma	Juma	EJ	Kenya Medical Research Institute - Centre for Clinical Research, Nairobi, Kenya			Yes		Yes				Yes
Moses R Kamya	Kamya	MRK	College of Health Sciences, Makerere University, Kampala, Uganda			Yes		Yes				Yes
Corine Karema	Karema	CK	Malaria & Other Parasitic Diseases Division-RBC, Ministry of Health, Kigali, Rwanda			Yes		Yes				Yes
Jean R Kiechel	Kiechel	JRK	Drugs for Neglected Diseases initiative, Geneva, Switzerland			Yes		Yes				Yes
Peter G Kremsner	Kremsner	PGK	Centre de Recherches Médicales de Lambaréné, Lambaréné, Gabon	Institut für Tropenmedizin, Universität Tübingen, Tübingen, Germany		Yes		Yes				Yes
Sanjeev Krishna	Krishna	SK	Institute for Infection and Immunity, St. George’s, University of London, London, UK			Yes		Yes				Yes
Valérie Lameyre	Lameyre	VL	Direction Accès au Médicament / Access to Medicines, Sanofi Aventis, Gentilly, France			Yes		Yes				Yes
Ibrahim Maman Laminou	Laminou	IML	Centre de Recherche Médicale et Sanitaire, Niamey, Niger			Yes		Yes				Yes
Sue J Lee	Lee	SJL	Mahidol Oxford Tropical Medicine Research Unit (MORU), Faculty of Tropical Medicine, Mahidol University, Bangkok, Thailand	Centre for Tropical Medicine, Nuffield Department of Clinical Medicine, University of Oxford, Oxford, UK		Yes		Yes				Yes
Bertrand Lell	Lell	BL	Institute for Tropical Medicine, University of Tubingen, Tubingen, Germany	Centre de Recherches Médicales de Lambaréné, Lambaréné, Gabon		Yes		Yes				Yes
Andreas Mårtensson	Mårtensson	AMårtensson	Department of Microbiology, Tumor and Cell Biology, Karolinska Institutet, Stockholm, Sweden	Department of Public Health Sciences, Karolinska Institutet, Stockholm, Sweden	Centre for Clinical Research Sörmland, Uppsala University, Sweden	Yes		Yes				Yes
Achille Massougbodji	Massougbodji	AMassougbodji	Centre d’Etudes et de Recherche sur le Paludisme Associé à la Grossesse et à l’Enfant (CERPAGE), Faculté des Sciences de la Santé (FSS), Université d’Abomey-Calavi, Cotonou, Bénin			Yes		Yes				Yes
Hervé Menan	Menan	HM	Department of Parasitology, Faculty of Pharmacy, University of Cocody, Abidjan, Côte d'Ivoire			Yes		Yes				Yes
Didier Ménard	Ménard	DM	Unité d'Epidémiologie Moléculaire du Paludisme, Institut Pasteur du Cambodge, Phnom Penh, Cambodia			Yes		Yes				Yes
Clara Menéndez	Menéndez	CMenéndez	ISGlobal, Barcelona Ctr. Int. Health Res. (CRESIB), Hospital Clínic - Universitat de Barcelona, Barcelona, Spain	Centro de Investigacao em Saude de Manhiça, Manhiça, Mozambique		Yes		Yes				Yes
Martin Meremikwu	Meremikwu	MM	Department of Paediatrics, University of Calabar, Calabar, Nigeria	Institute of Tropical Diseases Research & Prevention, Calabar, Nigeria		Yes		Yes				Yes
Clarissa Moreira	Moreira	CMoreira	World Wide Antimalarial Resistance Network (WWARN), Oxford, UK	Centre for Tropical Medicine, Nuffield Department of Clinical Medicine, University of Oxford, Oxford, UK					Yes			Yes
Carolyn Nabasumba	Nabasumba	CNabasumba	Epicentre, Paris, France	Faculty of Medicine, Mbarara University of Science and Technology, Mbarara, Uganda		Yes		Yes				Yes
Michael Nambozi	Nambozi	MN	Tropical Diseases Research Centre, Ndola, Zambia			Yes		Yes				Yes
Jean-Louis Ndiaye	Ndiaye	JLN	Department of Medical Parasitology, Medical Faculty, Université Cheikh Anta Diop, Dakar, Senegal			Yes		Yes				Yes
Frederic Nikiema	Nikiema	FN	Institut de Recherche en Science de la Sante, Bobo Dioulasso, Burkina Faso			Yes		Yes				Yes
Christian Nsanzabana	Nsanzabana	CNsanzabana	World Wide Antimalarial Resistance Network (WWARN), Oxford, UK	Centre for Tropical Medicine, Nuffield Department of Clinical Medicine, University of Oxford, Oxford, UK					Yes		Yes	Yes
Francine Ntoumi	Ntoumi	FN	Fondation Congolaise pour la Recherche Médicale (FCRM), Faculté des Sciences de la Santé, Université Marien Ngouabi, Brazzaville, République du Congo	Institute for Tropical Medicine, University of Tübingen, Tübingen, Germany		Yes		Yes				Yes
Bernhards R Ogutu	Ogutu	BRO	Kenya Medical Research Institute/United States Army Medical Research Unit, Kisumu, Kenya			Yes		Yes				Yes
Piero Olliaro	Olliaro	PO	UNICEF/UNDP/World Bank/WHO Special Programme for Research and Training in Tropical Diseases (TDR) World Health Organization, Geneva, Switzerland	Centre for Tropical Medicine, Nuffield Department of Clinical Medicine, University of Oxford, Oxford, UK		Yes		Yes				Yes
Lyda Osorio	Osorio	LO	Internacional Centre for Medical Research and Training (CIDEIM), Cali, Colombia			Yes		Yes				Yes
Jean-Bosco Ouédraogo	Ouédraogo	JBO	Institut de Recherche en Sciences de la Santé, Direction Régionale de l'Ouest, Bobo-Dioulasso, Burkina Faso	Centre Muraz, Bobo-Dioulasso, Burkina Faso		Yes		Yes				Yes
Louis K Penali	Penali	LKP	World Wide Antimalarial Resistance Network (WWARN)-West Africa Regional Centre, Dakar, Senegal					Yes				Yes
Mbaye Pene	Pene	MP	Department of Medical Parasitology, Medical Faculty, Université Cheikh Anta Diop, Dakar, Senegal			Yes		Yes				Yes
Loretxu Pinoges	Pinoges	LP	Epicentre, Paris, France			Yes		Yes				Yes
Patrice Piola	Piola	PP	Institut Pasteur de Madagascar, Antananarivo, Madagascar									Yes
Ric N Price	Price	RNP	Menzies School of Health Research and Charles Darwin University, Darwin, Australia	Centre for Tropical Medicine, Nuffield Department of Clinical Medicine, University of Oxford, Oxford, UK	World Wide Antimalarial Resistance Network (WWARN)	Yes		Yes	Yes		Yes	Yes
Cally Roper	Roper	CR	Department of Pathogen Molecular Biology, Faculty of Infectious and Tropical Diseases, London School of Hygiene & Tropical Medicine, London, UK			Yes		Yes				Yes
Philip J Rosenthal	Rosenthal	PJR	Department of Medicine, University of California San Francisco, San Francisco, USA			Yes		Yes				Yes
Claude E Rwagacondo	Rwagacondo	CER	RBM Focal Point, UNICEF WCARO, Dakar, Senegal			Yes		Yes				Yes
Albert Same-Ekobo	Same-Ekobo	ASE	Centre Hospitalier Universitaire de Yaoundé,Yaoundé, Cameroun			Yes		Yes				Yes
Birgit Schramm	Schramm	BS	Epicentre, Paris, France			Yes		Yes				Yes
Amadou Seck	Seck	AS	World Wide Antimalarial Resistance Network (WWARN)-West Africa Regional Centre, Dakar, Senegal				Yes					Yes
Bhawna Sharma	Sharma	BS	Drugs for Neglected Diseases initiative, New Delhi, India			Yes		Yes				Yes
Carol Hopkins Sibley	Sibley	CHS	World Wide Antimalarial Resistance Network (WWARN), Oxford, UK	Department of Genome Sciences, University of Washington, Seattle, USA					Yes		Yes	Yes
Véronique Sinou	Sinou	VS	UMR-MD3, Faculty of Pharmacy, Aix-Marseille University, Marseille, France			Yes		Yes				Yes
Sodiomon B Sirima	Sirima	SBS	Centre National de Recherche et de Formation sur le Paludisme (CNRFP), Ouagadougou, Burkina Faso			Yes		Yes				Yes
Jeffery J Smith	Smith	JJS	World Wide Antimalarial Resistance Network (WWARN)-Asia Regional Centre, Bangkok, Thailand	Center for Vaccine Development, University of Maryland School of Medicine, Baltimore, USA								Yes
Frank Smithuis	Smithuis	FS	Médecins sans Frontières—Holland, Yangon, Myanmar	Medical Action Myanmar, Yangon, Myanmar		Yes		Yes				Yes
Fabrice A Somé	Somé	FAS	Institut de Recherche en Sciences de la Santé, Direction Régionale de l'Ouest, Bobo-Dioulasso, Burkina Faso			Yes		Yes				Yes
Doudou Sow	Sow	DS	Department of Parasitology, Faculty of Medicine, University Cheikh Anta DIOP, Dakar, Senegal			Yes		Yes				Yes
Sarah G Staedke	Staedke	SGS	Department of Clinical Research, Faculty of Infectious & Tropical Diseases, London School of Hygiene & Tropical Medicine, London, UK	Infectious Disease Research Collaboration, Kampala, Uganda		Yes		Yes				Yes
Kasia Stepniewska	Stepniewska	KS	World Wide Antimalarial Resistance Network (WWARN), Oxford, UK						Yes	Yes		Yes
Todd D Swarthout	Swarthout	TDS	Médecins Sans Frontières, London, UK			Yes		Yes				Yes
Khadime Sylla	Sylla	KS	Service de Parasitologie-Mycologie Médicale, Université Cheikh Anta Diop, Dakar, Senegal			Yes		Yes				Yes
Ambrose O Talisuna	Talisuna	AOT	World Wide Antimalarial Resistance Network (WWARN)-East Africa Regional Centre, Nairobi, Kenya	University of Oxford/KEMRI/Wellcome Trust Research Programme, Nairobi, Kenya		Yes		Yes				Yes
Joel Tarning	Tarning	JT	Mahidol-Oxford Tropical Medicine Research Unit, Faculty of Tropical Medicine, Mahidol University, Bangkok, Thailand	Centre for Tropical Medicine, Nuffield Department of Clinical Medicine, University of Oxford, Oxford, UK					Yes			Yes
Walter RJ Taylor	Taylor	WRJT	UNICEF/UNDP/WB/WHO Special Programme for Research & Training in Tropical Diseases (TDR), Geneva, Switzerland	Service de Médecine Internationale et Humanitaire, Hopitaux Universitaries de Genève, Geneva, Switzerland		Yes		Yes				Yes
Emmauel A Temu	Temu	EAT	The MENTOR Initiative, Crawley, UK			Yes		Yes				Yes
Julie I Thwing	Thwing	JIT	Division of Parasitic Diseases and Malaria, Centers for Disease Control and Prevention, Atlanta, Georgia			Yes		Yes				Yes
Emiliana Tjitra	Tijtra	ET	National Institute of Health Research and Development, Ministry of Health, Jakarta, Indonesia			Yes		Yes				Yes
Roger CK Tine	Tine	RCKT	Department of Medical Parasitology, Medical Faculty, Université Cheikh Anta Diop, Dakar, Senegal			Yes		Yes				Yes
Halidou Tinto	Tinto	HT	Institut de Recherce en Sciences de la Sante, Bobo Dioulasso, Burkina Faso	Centre Muraz, Bobo Dioulasso, Burkina Faso		Yes		Yes				Yes
Michel T Vaillant	Vaillant	MTV	Methodology and Statistical Unit, Center for Health Studies, CRP Santé, Luxemburg, Luxemburg	Unité 3677, Bases thérapeutiques des inflammations et infections, Université Victor Segalen Bordeaux 2, Bordeaux, France		Yes		Yes				Yes
Neena Valecha	Valecha	NV	National Institute of Malaria Research, New Delhi, India			Yes		Yes				Yes
Ingrid Van den Broek	Van den Broek	IV	Médecins sans Frontières, London, UK	Centre for Infectious Disease Control, National Institute for Public Health and the Environment, Bilthoven, The Netherlands		Yes		Yes				Yes
Nicholas J White	White	NJW	Faculty of Tropical Medicine, Mahidol University, Bangkok, Thailand	Centre for Tropical Medicine, Nuffield Department of Clinical Medicine, University of Oxford, Oxford, UK		Yes		Yes				Yes
Adoke Yeka	Yeka	AY	Uganda Malaria Surveillance Project, Kampala, Uganda	School of Public Health, Makerere University, Kampala, Uganda		Yes		Yes				Yes
Issaka Zongo	Zongo	IZ	Institut de Recherche en Sciences de la Santé, Bobo-Dioulasso, Burkina Faso			Yes		Yes				Yes
